# Supplementary material for: Lineage-aware comparison of extended-spectrum β-lactamase-producing Escherichia coli from unweaned dairy calves and human references reveals host-structured plasmidomes and co-selection
Source: Microb Genom. 2026 Jul 17;12(7):001783. doi: 10.1099/mgen.0.001783 (PMC13379246; doi:10.1099/mgen.0.001783)
Supplement: Table S1. [file mgen-12-01783-s001.xlsx]

## Sheet: Supplementary Table S1
Supplementary Table S1. NCBI accession information for the 109 sequenced ESBL-producing Escherichia coli isolates from unweaned dairy calves. The table lists the NCBI submission identifier (SUBID), BioProject accession, BioSample accessions, and organism/isolate names for all sequenced calf-associated E. coli isolates included in this study.
SUBID	BioProject	BioSample	Organism/Isolate
SUB16074228	PRJNA1440894	SAMN56620241	Escherichia coli 24_50_A
SUB16074228	PRJNA1440894	SAMN56620242	Escherichia coli 25_50_A
SUB16074228	PRJNA1440894	SAMN56620243	Escherichia coli 26_97_N
SUB16074228	PRJNA1440894	SAMN56620244	Escherichia coli 27_97_N
SUB16074228	PRJNA1440894	SAMN56620245	Escherichia coli 30_89_A
SUB16074228	PRJNA1440894	SAMN56620246	Escherichia coli 31_88_N
SUB16074228	PRJNA1440894	SAMN56620247	Escherichia coli 33_59_A
SUB16074228	PRJNA1440894	SAMN56620248	Escherichia coli 35_58_A
SUB16074228	PRJNA1440894	SAMN56620249	Escherichia coli 41_20_A
SUB16074228	PRJNA1440894	SAMN56620250	Escherichia coli 42_18_A
SUB16074228	PRJNA1440894	SAMN56620251	Escherichia coli 43_54_A
SUB16074228	PRJNA1440894	SAMN56620252	Escherichia coli 45_596_A
SUB16074228	PRJNA1440894	SAMN56620253	Escherichia coli 46_596_A
SUB16074228	PRJNA1440894	SAMN56620254	Escherichia coli 47_596_A
SUB16074228	PRJNA1440894	SAMN56620255	Escherichia coli 48_583_A
SUB16074228	PRJNA1440894	SAMN56620256	Escherichia coli 49_583_A
SUB16074228	PRJNA1440894	SAMN56620257	Escherichia coli 52_524_A
SUB16074228	PRJNA1440894	SAMN56620258	Escherichia coli 54_573_N
SUB16074228	PRJNA1440894	SAMN56620259	Escherichia coli 55_593_A
SUB16074228	PRJNA1440894	SAMN56620260	Escherichia coli 56_567_A
SUB16074228	PRJNA1440894	SAMN56620261	Escherichia coli 57_567_A
SUB16074228	PRJNA1440894	SAMN56620262	Escherichia coli 58_532_A
SUB16074228	PRJNA1440894	SAMN56620263	Escherichia coli 59_532_A
SUB16074228	PRJNA1440894	SAMN56620264	Escherichia coli 63_521_A
SUB16074228	PRJNA1440894	SAMN56620265	Escherichia coli 64_550_A
SUB16074228	PRJNA1440894	SAMN56620266	Escherichia coli 80_1937_A
SUB16074228	PRJNA1440894	SAMN56620267	Escherichia coli 81_1937_A
SUB16074228	PRJNA1440894	SAMN56620268	Escherichia coli 82_1934_N
SUB16074228	PRJNA1440894	SAMN56620269	Escherichia coli 84_1934_N
SUB16074228	PRJNA1440894	SAMN56620270	Escherichia coli 85_1925_A
SUB16074228	PRJNA1440894	SAMN56620271	Escherichia coli 88_1939_A
SUB16074228	PRJNA1440894	SAMN56620272	Escherichia coli 90_2_A
SUB16074228	PRJNA1440894	SAMN56620273	Escherichia coli 91_1940_N
SUB16074228	PRJNA1440894	SAMN56620274	Escherichia coli 92_190_A
SUB16074228	PRJNA1440894	SAMN56620275	Escherichia coli 93_611_N
SUB16074228	PRJNA1440894	SAMN56620276	Escherichia coli 94_611_A
SUB16074228	PRJNA1440894	SAMN56620277	Escherichia coli 97_860_A
SUB16074228	PRJNA1440894	SAMN56620278	Escherichia coli 98_860_A
SUB16074228	PRJNA1440894	SAMN56620279	Escherichia coli 99_862_N
SUB16074228	PRJNA1440894	SAMN56620280	Escherichia coli 100_862_N
SUB16074228	PRJNA1440894	SAMN56620281	Escherichia coli 101_A
SUB16074228	PRJNA1440894	SAMN56620282	Escherichia coli 103_863_A
SUB16074228	PRJNA1440894	SAMN56620283	Escherichia coli 138_483_A
SUB16074228	PRJNA1440894	SAMN56620284	Escherichia coli 139_483_A
SUB16074228	PRJNA1440894	SAMN56620285	Escherichia coli 140_759_A
SUB16074228	PRJNA1440894	SAMN56620286	Escherichia coli 141_472_A
SUB16074228	PRJNA1440894	SAMN56620287	Escherichia coli 147_326_A
SUB16074228	PRJNA1440894	SAMN56620288	Escherichia coli 149_343_A
SUB16074228	PRJNA1440894	SAMN56620289	Escherichia coli 151_197_A
SUB16074228	PRJNA1440894	SAMN56620290	Escherichia coli 167_786_N
SUB16074228	PRJNA1440894	SAMN56620291	Escherichia coli 168_786_N
SUB16074228	PRJNA1440894	SAMN56620292	Escherichia coli 169_946_N
SUB16074228	PRJNA1440894	SAMN56620293	Escherichia coli 170_946_A
SUB16074228	PRJNA1440894	SAMN56620294	Escherichia coli 171_946_A
SUB16074228	PRJNA1440894	SAMN56620295	Escherichia coli 172_948_A
SUB16074228	PRJNA1440894	SAMN56620296	Escherichia coli 173_948_A
SUB16074228	PRJNA1440894	SAMN56620297	Escherichia coli 174_951_N
SUB16074228	PRJNA1440894	SAMN56620298	Escherichia coli 175_951_N
SUB16074228	PRJNA1440894	SAMN56620299	Escherichia coli 180_951_A
SUB16074228	PRJNA1440894	SAMN60753672	Escherichia coli 182_022_N
SUB16074228	PRJNA1440894	SAMN56620300	Escherichia coli 183_022_N
SUB16074228	PRJNA1440894	SAMN56620301	Escherichia coli 184_874_A
SUB16074228	PRJNA1440894	SAMN56620302	Escherichia coli 185_874_A
SUB16074228	PRJNA1440894	SAMN56620303	Escherichia coli 186_874_A
SUB16074228	PRJNA1440894	SAMN56620304	Escherichia coli 187_026_A
SUB16074228	PRJNA1440894	SAMN56620305	Escherichia coli 188_038_A
SUB16074228	PRJNA1440894	SAMN56620306	Escherichia coli 190_876_A
SUB16074228	PRJNA1440894	SAMN56620307	Escherichia coli 192_877_A
SUB16074228	PRJNA1440894	SAMN56620308	Escherichia coli 193_045_A
SUB16074228	PRJNA1440894	SAMN56620309	Escherichia coli 210_375_A
SUB16074228	PRJNA1440894	SAMN56620310	Escherichia coli 211_386_A
SUB16074228	PRJNA1440894	SAMN56620311	Escherichia coli 212_386_A
SUB16074228	PRJNA1440894	SAMN56620312	Escherichia coli 223_994_A
SUB16074228	PRJNA1440894	SAMN56620313	Escherichia coli 226_998_A
SUB16074228	PRJNA1440894	SAMN56620314	Escherichia coli 227_998_A
SUB16074228	PRJNA1440894	SAMN56620315	Escherichia coli 234_456_N
SUB16074228	PRJNA1440894	SAMN56620316	Escherichia coli 235_456_N
SUB16074228	PRJNA1440894	SAMN56620317	Escherichia coli 236_461_A
SUB16074228	PRJNA1440894	SAMN56620318	Escherichia coli 237_461_A
SUB16074228	PRJNA1440894	SAMN56620319	Escherichia coli 240_649_A
SUB16074228	PRJNA1440894	SAMN56620320	Escherichia coli 296_183_A
SUB16074228	PRJNA1440894	SAMN56620321	Escherichia coli 297_183_A
SUB16074228	PRJNA1440894	SAMN56620322	Escherichia coli 298_183_A
SUB16074228	PRJNA1440894	SAMN56620323	Escherichia coli 300_057_A
SUB16074228	PRJNA1440894	SAMN56620324	Escherichia coli 301_057_A
SUB16074228	PRJNA1440894	SAMN56620325	Escherichia coli 304_056_A
SUB16074228	PRJNA1440894	SAMN56620326	Escherichia coli 307_045_A
SUB16074228	PRJNA1440894	SAMN56620327	Escherichia coli 308_A
SUB16074228	PRJNA1440894	SAMN56620328	Escherichia coli 309_2_A
SUB16074228	PRJNA1440894	SAMN56620329	Escherichia coli 310_1937_A
SUB16074228	PRJNA1440894	SAMN56620330	Escherichia coli 311_1950_A
SUB16074228	PRJNA1440894	SAMN56620331	Escherichia coli 312_1953_A
SUB16074228	PRJNA1440894	SAMN56620332	Escherichia coli 334_958_N
SUB16074228	PRJNA1440894	SAMN56620333	Escherichia coli 387_653_A
SUB16074228	PRJNA1440894	SAMN56620334	Escherichia coli 388_654_A
SUB16074228	PRJNA1440894	SAMN56620335	Escherichia coli 389_652_A
SUB16074228	PRJNA1440894	SAMN56620336	Escherichia coli 390_652_A
SUB16074228	PRJNA1440894	SAMN56620337	Escherichia coli 391_650_A
SUB16074228	PRJNA1440894	SAMN56620338	Escherichia coli 393_644_A
SUB16074228	PRJNA1440894	SAMN56620339	Escherichia coli 395_OBR_A
SUB16074228	PRJNA1440894	SAMN56620340	Escherichia coli 396_297_A
SUB16074228	PRJNA1440894	SAMN56620341	Escherichia coli 400_285_A
SUB16074228	PRJNA1440894	SAMN56620342	Escherichia coli 191_877_A
SUB16074228	PRJNA1440894	SAMN56620343	Escherichia coli 335_958_N
SUB16074228	PRJNA1440894	SAMN56620344	Escherichia coli 336_958_N
SUB16074228	PRJNA1440894	SAMN56620345	Escherichia coli 337_958_N
SUB16074228	PRJNA1440894	SAMN56620346	Escherichia coli 338_958_A
SUB16074228	PRJNA1440894	SAMN56620347	Escherichia coli 401_OS_A
SUB16074228	PRJNA1440894	SAMN56620348	Escherichia coli 86_075_N
