# Supplementary material for: Lineage-aware comparison of extended-spectrum β-lactamase-producing Escherichia coli from unweaned dairy calves and human references reveals host-structured plasmidomes and co-selection
Source: Microb Genom. 2026 Jul 17;12(7):001783. doi: 10.1099/mgen.0.001783 (PMC13379246; doi:10.1099/mgen.0.001783)
Supplement: Table S2. [file mgen-12-01783-s002.xlsx]

## Sheet: Supplementary Table S2
Supplementary Table S2. Accession numbers and metadata of the 479 human-associated Escherichia coli reference genomes included for host-context comparison. The table lists complete human-associated E. coli RefSeq genomes retrieved from NCBI and processed through the same comparative genomics workflow as the calf isolate dataset. Metadata include assembly accession, BioSample and BioProject access…
Assembly Accession	Assembly BioSample Accession	Assembly BioProject Accession	Assembly Level	Assembly Sequencing Tech	Assembly Submitter	Assembly Release Date	Assembly Stats Number of Contigs	Assembly Stats Total Sequence Length	Assembly Stats GC Percent	CheckM completeness	CheckM contamination	Organism Name	Source Database	biosample_collection_date	biosample_geographic_location	biosample_host	biosample_isolate	biosample_isolation_source
GCF_002164975.2	SAMN06909178	PRJNA418674	Complete Genome	Illumina HiSeq; Oxford Nanopore MiniION	West China Hospital, Sichuan University	2019-01-22	5	4913909	50.5	99.3	0.39	Escherichia coli	SOURCE_DATABASE_REFSEQ	2016-09	China: Sichuan	Homo sapiens
GCF_002165095.2	SAMN06909177	PRJNA418674	Complete Genome	Illumina HiSeq; Oxford Nanopore MiniION	West China Hospital, Sichuan University	2018-10-17	10	5326272	50.5	99.27	0.4	Escherichia coli	SOURCE_DATABASE_REFSEQ	2016-10	China: Sichuan	Homo sapiens
GCF_002946715.1	SAMN08498861	PRJNA315192	Complete Genome	Nanopore (MinION); Illumina HiSeq	Health Protection Agency	2018-02-18	6	5887450	50.5	99.35	0.31	Escherichia coli	SOURCE_DATABASE_REFSEQ	2016-06-08	United Kingdom	Homo sapiens		feces
GCF_002967875.2	SAMN08560511	PRJNA433600	Complete Genome	Illumina HiSeq; Oxford Nanopore MinION	Academy of Military Medical Sciences	2021-11-16	2	5325373	50.5	99.47	0.7	Escherichia coli	SOURCE_DATABASE_REFSEQ	2014	China: Beijing	Homo sapiens	missing	urine
GCF_003711045.1	SAMN08932733	PRJNA418674	Complete Genome	Illumina HiSeq; Oxford Nanopore MiniION	West China Hospital, Sichuan University	2018-11-05	5	4894762	50.5	99.3	0.39	Escherichia coli	SOURCE_DATABASE_REFSEQ	2016	China: Chengdu, Sichuan	Homo sapiens
GCF_003991155.1	SAMN09717320	PRJNA482900	Complete Genome	Illumina MiSeq; Oxford Nanopore MiniION	Pasteur Institute in Ho Chi Minh City	2019-01-03	5	5580091	50.5	99.27	0.40	Escherichia coli	SOURCE_DATABASE_REFSEQ	2017-03-20	Viet Nam: Ho Chi Minh city	Homo sapiens		blood
GCF_004088295.1	SAMN10743440	PRJNA515159	Complete Genome	Oxford Nanopore GridION; Illumina NextSeq	Sir Run Run Shaw Hospital, School of Medicine, Zhejiang University	2019-01-21	6	5069694	50.5	99.34	0.31	Escherichia coli	SOURCE_DATABASE_REFSEQ	2017-08-17	China: Hangzhou	Homo sapiens		urine
GCF_004114395.1	SAMN10535911	PRJNA509034	Complete Genome	Oxford Nanopore MiniION	Cardiff University	2019-01-25	4	5348132	50.5	99.15	0.32	Escherichia coli	SOURCE_DATABASE_REFSEQ	2018-05-16	Bangladesh: Dhaka	Homo sapiens		rectal swab
GCF_004804205.1	SAMN11266257	PRJNA315192	Complete Genome	Oxford Nanopore MiniION	Health Protection Agency	2019-04-23	1	4702395	50.5	99.23	0.21	Escherichia coli	SOURCE_DATABASE_REFSEQ	2017	not applicable	Homo sapiens	not applicable	feces
GCF_008370755.1	SAMN12275742	PRJNA554638	Complete Genome	Illumina MiSeq; Oxford Nanopore MiniION	ETH Zurich	2019-09-12	4	5099245	50.5	99.11	0.2	Escherichia coli	SOURCE_DATABASE_REFSEQ	2013-08-08	Switzerland: Basel	Homo sapiens		rectum
GCF_009577985.1	SAMN12169096	PRJNA305687	Complete Genome	Illumina MiSeq; Oxford Nanopore MiniION	University of Gothenburg - CCUG	2019-11-05	7	5335523	51	99.02	0.82	Escherichia coli	SOURCE_DATABASE_REFSEQ	2008-12-18	Sweden:Gothenburg	Homo sapiens		blood
GCF_009650035.1	SAMN11008224	PRJNA556438	Complete Genome	Oxford Nanopore GridION; Illumina NextSeq	Microbiological Diagnostic Unit	2019-11-12	4	5774445	50.5	99.33	0.68	Escherichia coli	SOURCE_DATABASE_REFSEQ	2015	Australia	Homo sapiens		missing
GCF_009720605.1	SAMN13335779	PRJNA590596	Complete Genome	Illumina HiSeq; Oxford Nanopore MiniION	Center for Disease Control and Prevention of PLA	2019-11-30	3	5059444	50.5	99.52	0.28	Escherichia coli	SOURCE_DATABASE_REFSEQ	2018-07-14	China:guangzhou	Homo sapiens		pus
GCF_009905135.1	SAMN13756518	PRJNA599529	Complete Genome	Oxford Nanopore MiniION; Illumina NovaSeq	Temasek Life Sciences Laboratory Limited	2020-01-19	7	5240704	50.5	99.26	0.31	Escherichia coli	SOURCE_DATABASE_REFSEQ	2019-02	Singapore	Homo sapiens		feces
GCF_010092405.1	SAMN13875146	PRJNA601848	Complete Genome	Illumina MiSeq; Oxford Nanopore MiniION	Academy of Military Medical Sciences	2020-02-01	4	5107918	50.5	99.27	0.46	Escherichia coli	SOURCE_DATABASE_REFSEQ	2017	China: Guangzhou	Homo sapiens		blood
GCF_011064575.1	SAMN12212556	PRJNA400628	Complete Genome	Illumina,Oxford Nanopore	Broad Institute	2020-03-05	1	4707626	51	99.56	0.29	Escherichia coli	SOURCE_DATABASE_REFSEQ	missing	USA: Missouri	Homo sapiens		missing
GCF_011403355.1	SAMD00190256	PRJDB8858	Complete Genome	Illumina HiSeq2500; ONT MinION	Osaka Institute of Public Health	2020-02-10	1	4869407	51	99.37	0.32	Escherichia coli	SOURCE_DATABASE_REFSEQ	2017-11	Viet Nam:Thai Binh	Homo sapiens
GCF_011404355.1	SAMD00190246	PRJDB8858	Complete Genome	Illumina HiSeq2500; ONT MinION	Osaka Institute of Public Health	2020-02-10	1	4711570	51	99.41	0.17	Escherichia coli	SOURCE_DATABASE_REFSEQ	2018-02	Viet Nam:Thai Binh	Homo sapiens
GCF_011404475.1	SAMD00190251	PRJDB8858	Complete Genome	Illumina HiSeq2500; ONT MinION	Osaka Institute of Public Health	2020-02-10	1	4753810	51	99.28	0.49	Escherichia coli	SOURCE_DATABASE_REFSEQ	2018-02	Viet Nam:Thai Binh	Homo sapiens
GCF_012934435.1	SAMN14609768	PRJNA624897	Complete Genome	Illumina MiSeq, Oxford Nanopore MiniION	Santa Clara University	2020-04-30	1	4863332	50.5	99.5	0.41	Escherichia coli	SOURCE_DATABASE_REFSEQ	2015	USA: California	Homo sapiens		rectal swab from healthy college student
GCF_012934455.1	SAMN14609770	PRJNA624897	Complete Genome	Illumina MiSeq, Oxford Nanopore MiniION	Santa Clara University	2020-04-30	6	5367348	50.5	99.48	0.63	Escherichia coli	SOURCE_DATABASE_REFSEQ	2015	USA: California	Homo sapiens		rectal swab from healthy college student
GCF_012934495.1	SAMN14609774	PRJNA624897	Complete Genome	Illumina MiSeq, Oxford Nanopore MiniION	Santa Clara University	2020-04-30	2	5144298	50.5	99.52	0.64	Escherichia coli	SOURCE_DATABASE_REFSEQ	2015	USA: California	Homo sapiens		rectal swab from healthy college student
GCF_012934655.2	SAMN14609785	PRJNA624897	Complete Genome	Illumina MiSeq, Oxford Nanopore MiniION	Santa Clara University	2020-04-30	5	5274983	51	99.13	0.7	Escherichia coli	SOURCE_DATABASE_REFSEQ	2016	USA: California	Homo sapiens		rectal swab from healthy college student
GCF_012934675.1	SAMN14609787	PRJNA624897	Complete Genome	Illumina MiSeq, Oxford Nanopore MiniION	Santa Clara University	2020-04-30	2	4874580	51	99.45	0.28	Escherichia coli	SOURCE_DATABASE_REFSEQ	2013	USA: California	Homo sapiens		rectal swab from healthy college student
GCF_012934695.1	SAMN14609790	PRJNA624897	Complete Genome	Illumina MiSeq, Oxford Nanopore MiniION	Santa Clara University	2020-04-30	2	5060858	50.5	99.05	0.93	Escherichia coli	SOURCE_DATABASE_REFSEQ	missing	USA: California	Homo sapiens		rectal swab from healthy college student
GCF_012974565.1	SAMN14125718	PRJNA607272	Complete Genome	Illumina MiSeq; Oxford Nanopore MiniION	Santa Clara University	2020-05-05	1	5357129	50.5	99.03	0.73	Escherichia coli	SOURCE_DATABASE_REFSEQ	2015	USA: Santa Clara, CA	Homo sapiens		rectal swab from college student
GCF_013085185.1	SAMN14609771	PRJNA624897	Complete Genome	Illumina MiSeq, Oxford Nanopore MiniION	Santa Clara University	2020-05-13	10	5507015	51	99.34	0.66	Escherichia coli	SOURCE_DATABASE_REFSEQ	2015	USA: California	Homo sapiens		rectal swab from healthy college student
GCF_013085205.1	SAMN14609801	PRJNA624897	Complete Genome	Illumina MiSeq, Oxford Nanopore MiniION	Santa Clara University	2020-05-13	2	4787332	50.5	99.24	0.18	Escherichia coli	SOURCE_DATABASE_REFSEQ	2018	USA: California	Homo sapiens		rectal swab from healthy college student
GCF_013315755.1	SAMN14943536	PRJNA624897	Complete Genome	Illumina MiSeq, Oxford Nanopore MiniION	Santa Clara University	2020-06-10	1	4957282	50.5	99.2	0.15	Escherichia coli	SOURCE_DATABASE_REFSEQ	2017	USA: California	Homo sapiens		rectal swab from healthy college student
GCF_013315975.1	SAMN14609777	PRJNA624897	Complete Genome	Illumina MiSeq, Oxford Nanopore MiniION	Santa Clara University	2020-06-10	1	4765874	51	99.52	0.56	Escherichia coli	SOURCE_DATABASE_REFSEQ	2015	USA: California	Homo sapiens		rectal swab from healthy college student
GCF_013372325.1	SAMN15075997	PRJNA636382	Complete Genome	Illumina NextSeq, ONT MinION	University of Texas at Dallas	2020-06-24	5	5232916	50.5	99.02	0.51	Escherichia coli	SOURCE_DATABASE_REFSEQ	2018-07	USA: Dallas, Texas	Homo sapiens		urine
GCF_013372365.1	SAMN15075995	PRJNA636382	Complete Genome	Illumina NextSeq, ONT MinION	University of Texas at Dallas	2020-06-24	3	4938634	50.5	99.52	0.58	Escherichia coli	SOURCE_DATABASE_REFSEQ	2018-06	USA: Dallas, Texas	Homo sapiens		urine
GCF_013425955.1	SAMN15502380	PRJNA608094	Complete Genome	Illumina HiSeq; Oxford Nanopore	Sir Run Run Shaw Hospital, School of Medicine, Zhejiang University	2020-07-20	6	5363300	50.5	99.12	0.62	Escherichia coli	SOURCE_DATABASE_REFSEQ	2019-01-26	China: Yueqing	Homo sapiens		blood
GCF_014169995.1	SAMN15086849	PRJNA636827	Complete Genome	Illumina MiSeq; Oxford Nanopore MiniION	Wadsworth Center, New York State Department of Health	2020-08-12	3	4779842	51	99.46	0.59	Escherichia coli	SOURCE_DATABASE_REFSEQ	2019-01	USA:Maine	Homo sapiens		Rectal swab
GCF_014189395.1	SAMN11506046	PRJNA534306	Complete Genome	Illumina NextSeq; Oxford Nanopore MiniION	Public Health Agency of Canada	2020-08-14	2	5030994	51	99.56	0.60	Escherichia coli	SOURCE_DATABASE_REFSEQ	2018	Canada	Homo sapiens		Rectum
GCF_014295235.1	SAMN15693149	PRJNA650131	Complete Genome	Oxford Nanopore MiniION	University of Arkansas for Medical Sciences	2020-08-25	4	5434724	51	99	0.97	Escherichia coli	SOURCE_DATABASE_REFSEQ	1954	Germany	Homo sapiens		feces from healthy individual
GCF_014295315.1	SAMN15693145	PRJNA650131	Complete Genome	Oxford Nanopore MiniION	University of Arkansas for Medical Sciences	2020-08-25	1	5288297	51	99	0.9	Escherichia coli	SOURCE_DATABASE_REFSEQ	1954	Germany	Homo sapiens		feces from healthy individual
GCF_014522245.1	SAMN15421091	PRJNA643643	Complete Genome	Illumina MiSeq; Oxford Nanopore MiniION	Chung Shan Medical University	2020-09-10	1	5203972	50.5	99.01	0.3	Escherichia coli	SOURCE_DATABASE_REFSEQ	2014-11-03	Taiwan: Chia-Yi	Homo sapiens		urine
GCF_016403625.2	SAMN16993387	PRJNA682534	Complete Genome	Illumina MiniSeq; Oxford Nanopore MinION	University of Zurich	2021-06-09	10	5624704	50.5	99.25	0.71	Escherichia coli	SOURCE_DATABASE_REFSEQ	2018	Switzerland: Zurich	Homo sapiens		stool
GCF_016403875.2	SAMN16993373	PRJNA682534	Complete Genome	Illumina MiniSeq; Oxford Nanopore MinION	University of Zurich	2021-06-09	2	5132179	51	99.35	0.55	Escherichia coli	SOURCE_DATABASE_REFSEQ	2017	Switzerland: Zurich	Homo sapiens		stool
GCF_016403975.2	SAMN16993369	PRJNA682534	Complete Genome	Illumina MiniSeq; Oxford Nanopore MinION	University of Zurich	2021-06-09	3	5177967	51	99.2	0.67	Escherichia coli	SOURCE_DATABASE_REFSEQ	2017	Switzerland: Zurich	Homo sapiens		stool
GCF_016404165.2	SAMN16993361	PRJNA682534	Complete Genome	Oxford Nanopore MinION; Illumina MiniSeq	University of Zurich	2021-06-28	10	5405532	50.5	99.15	0.66	Escherichia coli	SOURCE_DATABASE_REFSEQ	2019	Switzerland: Zurich	Homo sapiens		stool
GCF_016404325.2	SAMN16993351	PRJNA682534	Complete Genome	Oxford Nanopore MinION; Illumina MiniSeq	University of Zurich	2021-06-09	9	5287393	50.5	99.05	0.67	Escherichia coli	SOURCE_DATABASE_REFSEQ	2019	Switzerland: Zurich	Homo sapiens		stool
GCF_016404405.2	SAMN16993348	PRJNA682534	Complete Genome	Oxford Nanopore MinION	University of Zurich	2021-06-09	5	5194698	51	99.17	0.55	Escherichia coli	SOURCE_DATABASE_REFSEQ	2015	Switzerland: Zurich	Homo sapiens		stool
GCF_016432805.1	SAMN15945289	PRJNA473419	Complete Genome	Illumina MiSeq; Oxford Nanopore MinION	Tokyo Medical and Dental University	2020-12-29	5	5054351	50.5	99.05	0.69	Escherichia coli	SOURCE_DATABASE_REFSEQ	2018-02-16	Ghana: Western region	Homo sapiens
GCF_016775845.1	SAMN17373181	PRJNA691727	Complete Genome	Oxford Nanopore MiniION	Dutch CPE surveillance Study Group	2021-02-01	1	5215672	50.5	99.15	0.23	Escherichia coli	SOURCE_DATABASE_REFSEQ	2019	Netherlands	Homo sapiens
GCF_016775865.1	SAMN17373202	PRJNA691727	Complete Genome	Oxford Nanopore MiniION	Dutch CPE surveillance Study Group	2021-02-01	1	5256124	50.5	99.46	0.61	Escherichia coli	SOURCE_DATABASE_REFSEQ	2019	Netherlands	Homo sapiens
GCF_016775885.1	SAMN17373205	PRJNA691727	Complete Genome	Oxford Nanopore MiniION	Dutch CPE surveillance Study Group	2021-02-01	1	5209229	50.5	99.48	0.62	Escherichia coli	SOURCE_DATABASE_REFSEQ	2019	Netherlands	Homo sapiens
GCF_016775925.1	SAMN17373198	PRJNA691727	Complete Genome	Oxford Nanopore MiniION	Dutch CPE surveillance Study Group	2021-02-01	1	5191412	50.5	99.17	0.49	Escherichia coli	SOURCE_DATABASE_REFSEQ	2019	Netherlands	Homo sapiens
GCF_016775945.1	SAMN17373188	PRJNA691727	Complete Genome	Oxford Nanopore MiniION	Dutch CPE surveillance Study Group	2021-02-01	1	5251089	50.5	99.15	0.9	Escherichia coli	SOURCE_DATABASE_REFSEQ	2019	Netherlands	Homo sapiens
GCF_016775965.1	SAMN17373196	PRJNA691727	Complete Genome	Oxford Nanopore MiniION	Dutch CPE surveillance Study Group	2021-02-01	1	5197546	50.5	99.26	0.68	Escherichia coli	SOURCE_DATABASE_REFSEQ	2019	Netherlands	Homo sapiens
GCF_016775985.1	SAMN17373203	PRJNA691727	Complete Genome	Oxford Nanopore MiniION	Dutch CPE surveillance Study Group	2021-02-01	1	5348975	50.5	99.18	0.9	Escherichia coli	SOURCE_DATABASE_REFSEQ	2019	Netherlands	Homo sapiens
GCF_016776005.1	SAMN17373199	PRJNA691727	Complete Genome	Oxford Nanopore MiniION	Dutch CPE surveillance Study Group	2021-02-01	1	4935988	50.5	99.13	0.66	Escherichia coli	SOURCE_DATABASE_REFSEQ	2019	Netherlands	Homo sapiens
GCF_016776025.1	SAMN17373200	PRJNA691727	Complete Genome	Oxford Nanopore MiniION	Dutch CPE surveillance Study Group	2021-02-01	1	5256191	50.5	99.48	0.61	Escherichia coli	SOURCE_DATABASE_REFSEQ	2019	Netherlands	Homo sapiens
GCF_016776045.1	SAMN17373180	PRJNA691727	Complete Genome	Oxford Nanopore MiniION	Dutch CPE surveillance Study Group	2021-02-01	1	5180503	50.5	99.48	0.56	Escherichia coli	SOURCE_DATABASE_REFSEQ	2019	Netherlands	Homo sapiens
GCF_016776065.1	SAMN17373173	PRJNA691727	Complete Genome	Oxford Nanopore MiniION	Dutch CPE surveillance Study Group	2021-02-01	1	5174511	50.5	99.48	0.55	Escherichia coli	SOURCE_DATABASE_REFSEQ	2019	Netherlands	Homo sapiens
GCF_016776085.1	SAMN17373190	PRJNA691727	Complete Genome	Oxford Nanopore MiniION	Dutch CPE surveillance Study Group	2021-02-01	1	5385668	50.5	99.02	0.58	Escherichia coli	SOURCE_DATABASE_REFSEQ	2019	Netherlands	Homo sapiens
GCF_016776105.1	SAMN17373195	PRJNA691727	Complete Genome	Oxford Nanopore MiniION	Dutch CPE surveillance Study Group	2021-02-01	1	5188564	50.5	99.48	0.55	Escherichia coli	SOURCE_DATABASE_REFSEQ	2019	Netherlands	Homo sapiens
GCF_016776165.1	SAMN17373189	PRJNA691727	Complete Genome	Oxford Nanopore MiniION	Dutch CPE surveillance Study Group	2021-02-01	1	5230678	50.5	99.52	0.8	Escherichia coli	SOURCE_DATABASE_REFSEQ	2019	Netherlands	Homo sapiens
GCF_016776185.1	SAMN17373193	PRJNA691727	Complete Genome	Oxford Nanopore MiniION	Dutch CPE surveillance Study Group	2021-02-01	1	5220173	50.5	99.15	0.49	Escherichia coli	SOURCE_DATABASE_REFSEQ	2019	Netherlands	Homo sapiens
GCF_016776225.1	SAMN17373192	PRJNA691727	Complete Genome	Oxford Nanopore MiniION	Dutch CPE surveillance Study Group	2021-02-01	1	5165070	50.5	99.17	0.49	Escherichia coli	SOURCE_DATABASE_REFSEQ	2019	Netherlands	Homo sapiens
GCF_016776245.1	SAMN17373186	PRJNA691727	Complete Genome	Oxford Nanopore MiniION	Dutch CPE surveillance Study Group	2021-02-01	1	5279417	50.5	99.48	0.64	Escherichia coli	SOURCE_DATABASE_REFSEQ	2019	Netherlands	Homo sapiens
GCF_016776285.1	SAMN17373191	PRJNA691727	Complete Genome	Oxford Nanopore MiniION	Dutch CPE surveillance Study Group	2021-02-01	1	5192168	50.5	99.21	0.49	Escherichia coli	SOURCE_DATABASE_REFSEQ	2019	Netherlands	Homo sapiens
GCF_016776305.1	SAMN17373172	PRJNA691727	Complete Genome	Oxford Nanopore MiniION	Dutch CPE surveillance Study Group	2021-02-01	1	5227631	50.5	99.21	0.49	Escherichia coli	SOURCE_DATABASE_REFSEQ	2019	Netherlands	Homo sapiens
GCF_016776325.1	SAMN17373183	PRJNA691727	Complete Genome	Oxford Nanopore MiniION	Dutch CPE surveillance Study Group	2021-02-01	1	5419042	50.5	99.07	0.58	Escherichia coli	SOURCE_DATABASE_REFSEQ	2019	Netherlands	Homo sapiens
GCF_016776385.1	SAMN17373176	PRJNA691727	Complete Genome	Oxford Nanopore MiniION	Dutch CPE surveillance Study Group	2021-02-01	1	5343645	50.5	99.13	0.88	Escherichia coli	SOURCE_DATABASE_REFSEQ	2019	Netherlands	Homo sapiens
GCF_016779865.1	SAMN17373184	PRJNA691727	Complete Genome	Oxford Nanopore MiniION	Dutch CPE surveillance Study Group	2021-02-01	1	5294629	50.5	99.15	0.55	Escherichia coli	SOURCE_DATABASE_REFSEQ	2019	Netherlands	Homo sapiens
GCF_016780415.1	SAMN17373165	PRJNA691727	Complete Genome	Oxford Nanopore MiniION	Dutch CPE surveillance Study Group	2021-02-01	1	5185152	50.5	99.48	0.55	Escherichia coli	SOURCE_DATABASE_REFSEQ	2016	Netherlands	Homo sapiens
GCF_016780575.1	SAMN17497583	PRJNA691727	Complete Genome	Oxford Nanopore MiniION	Dutch CPE surveillance Study Group	2021-02-01	1	5280569	50.5	99.15	0.62	Escherichia coli	SOURCE_DATABASE_REFSEQ	2019	Netherlands	Homo sapiens
GCF_016803855.1	SAMN13031455	PRJNA577622	Complete Genome	Illumina Miseq andOxford Nanopore MiniION	Hospital Universitari Vall d'Hebron	2021-02-03	5	4986271	50.5	99.35	0.36	Escherichia coli	SOURCE_DATABASE_REFSEQ	2018-11	Spain: Barcelona	Homo sapiens		Rectal swab of patient hospitalized for an unrelated disease
GCF_016803915.1	SAMN13476489	PRJNA593384	Complete Genome	Oxford Nanopore MiniION; Illumina MiSeq	Norwegian University of Life Sciences	2021-02-03	7	5402470	51	99.29	0.37	Escherichia coli	SOURCE_DATABASE_REFSEQ	2012-12	Norway:South-east	Homo sapiens		feces
GCF_016942475.1	SAMN16387362	PRJNA670071	Complete Genome	Illumina NovaSeq; Oxford Nanopore MiniION	University of Bern	2021-02-25	9	5230819	50.5	99.33	0.56	Escherichia coli	SOURCE_DATABASE_REFSEQ	2018	Switzerland	Homo sapiens		rectal swab
GCF_016942505.1	SAMN16387358	PRJNA670071	Complete Genome	Illumina NovaSeq; Oxford Nanopore MiniION	University of Bern	2021-02-25	8	5086828	50.5	99.37	0.57	Escherichia coli	SOURCE_DATABASE_REFSEQ	2018	Switzerland	Homo sapiens		rectal swab
GCF_016942535.1	SAMN16387357	PRJNA670071	Complete Genome	Illumina NovaSeq; Oxford Nanopore MiniION	University of Bern	2021-02-25	4	5012816	50.5	99.12	0.23	Escherichia coli	SOURCE_DATABASE_REFSEQ	2018	Switzerland	Homo sapiens		rectal swab
GCF_016944715.1	SAMN16387495	PRJNA670073	Complete Genome	Illumina NovaSeq; Oxford Nanopore MiniION	University of Bern	2021-02-25	8	5116006	51	99.31	0.75	Escherichia coli	SOURCE_DATABASE_REFSEQ	2018	Laos	Homo sapiens		rectal swab
GCF_016944775.1	SAMN16387489	PRJNA670073	Complete Genome	Illumina NovaSeq; Oxford Nanopore MiniION	University of Bern	2021-02-25	7	4937486	50.5	99.52	0.26	Escherichia coli	SOURCE_DATABASE_REFSEQ	2018	Laos	Homo sapiens		rectal swab
GCF_017088445.1	SAMN17807534	PRJNA599529	Complete Genome	Illumina NovaSeq Oxford Nanopore MiniION	Temasek Life Sciences Laboratory Limited	2021-03-01	10	5254905	50.5	99.08	0.82	Escherichia coli	SOURCE_DATABASE_REFSEQ	2019-02	Singapore	Homo sapiens		feces
GCF_017088465.1	SAMN17807535	PRJNA599529	Complete Genome	Illumina NovaSeq Oxford Nanopore MiniION	Temasek Life Sciences Laboratory Limited	2021-03-01	6	5055327	50.5	99.21	0.82	Escherichia coli	SOURCE_DATABASE_REFSEQ	2019-02	Singapore	Homo sapiens		feces
GCF_017088485.1	SAMN17807533	PRJNA599529	Complete Genome	Illumina NovaSeq Oxford Nanopore MiniION	Temasek Life Sciences Laboratory Limited	2021-03-01	5	4761190	50.5	99.25	0.4	Escherichia coli	SOURCE_DATABASE_REFSEQ	2019-02	Singapore	Homo sapiens		feces
GCF_017352035.1	SAMN18131652	PRJNA636382	Complete Genome	Illumina NextSeq, ONT MinION	University of Texas at Dallas	2021-03-14	2	5111999	50.5	99.24	0.5	Escherichia coli	SOURCE_DATABASE_REFSEQ	2017-08	USA: Dallas, Texas	Homo sapiens		urine
GCF_017743075.1	SAMN18475704	PRJNA644256	Complete Genome	Illumina; Oxford Nanopore	University Hospital Frankfurt	2021-04-04	3	5036724	51	99.34	0.37	Escherichia coli	SOURCE_DATABASE_REFSEQ	2013	Germany	Homo sapiens		Rectal swab
GCF_017815815.1	SAMN14609767	PRJNA624897	Complete Genome	Illumina MiSeq, Oxford Nanopore MiniION	Santa Clara University	2021-04-07	4	5370586	50.5	99.03	0.73	Escherichia coli	SOURCE_DATABASE_REFSEQ	2015	USA: California	Homo sapiens		rectal swab from healthy college student
GCF_017903455.1	SAMN18615003	PRJNA719724	Complete Genome	Illumina HiSeq; Oxford Nanopore MinION	Yangzhou University	2021-04-12	6	5321746	50.5	99.2	0.74	Escherichia coli	SOURCE_DATABASE_REFSEQ	2019-12-17	Pakistan: Faisalabad	Homo sapiens		Urine sample
GCF_018771465.1	SAMN19349419	PRJNA732846	Complete Genome	Illumina NextSeq; Oxford Nanopore MinION	Justus-Liebig-University Giessen	2021-06-08	7	5037534	50.5	99.31	0.46	Escherichia coli	SOURCE_DATABASE_REFSEQ	2019	Germany: Hesse	Homo sapiens		urine, catheter urine
GCF_018771585.1	SAMN19349425	PRJNA732846	Complete Genome	Illumina NextSeq; Oxford Nanopore MinION	Justus-Liebig-University Giessen	2021-06-08	4	5371977	50.5	99.09	0.88	Escherichia coli	SOURCE_DATABASE_REFSEQ	2019	Germany: Hesse	Homo sapiens		urine, catheter urine
GCF_018884065.1	SAMN13031456	PRJNA577622	Complete Genome	Oxford Nanopore MiniION; Illumina MiSeq	Hospital Universitari Vall d'Hebron	2021-06-15	5	4998048	50.5	99.35	0.39	Escherichia coli	SOURCE_DATABASE_REFSEQ	2015	Egypt:Giza	Homo sapiens		ascitic fluid
GCF_019355475.1	SAMN15486686	PRJNA473419	Complete Genome	Oxford Nanopore MiniION; Illumina MiSeq	Tokyo Medical and Dental University	2021-07-27	5	5141554	50.5	99.29	0.54	Escherichia coli	SOURCE_DATABASE_REFSEQ	2016	Ghana	Homo sapiens
GCF_019443365.1	SAMN20445367	PRJNA750217	Complete Genome	Illumina HiSeq; Oxford Nanopore MinION	Yangzhou University	2021-08-03	5	5042256	50.5	99.35	0.5	Escherichia coli	SOURCE_DATABASE_REFSEQ	2019-12-23	Pakistan: Faisalabad	Homo sapiens		missing
GCF_019585785.2	SAMN11997551	PRJNA548004	Complete Genome	Oxford Nanopore GridION; Illumina MiSeq	University of Texas at San Antonio	2024-04-06	2	5166098	50.5	99.51	0.6	Escherichia coli	SOURCE_DATABASE_REFSEQ	missing	Australia	Homo sapiens	not applicable	feces
GCF_019720795.1	SAMN20802105	PRJNA473419	Complete Genome	Oxford Nanopore; MGI DNBSEQ-G400FAST	Tokyo Medical and Dental University	2021-08-23	5	5049881	50.5	99.35	0.45	Escherichia coli	SOURCE_DATABASE_REFSEQ	2015	Ghana	Homo sapiens		urine
GCF_019843995.1	SAMN20857175	PRJNA756167	Complete Genome	Oxford Nanopore; Illumina HiSeq	University of Bergen	2021-09-01	7	5186063	50.5	99.08	0.93	Escherichia coli	SOURCE_DATABASE_REFSEQ	2018-02-20	Tanzania:Dar es Salaam	Homo sapiens		rectal swab from HIV infected patient
GCF_020149645.1	SAMN21398202	PRJNA762553	Complete Genome	Oxford Nanopore MiniION + Illumina MiSeq	Ares-Genetics	2021-09-27	9	5249684	50.5	99.11	0.42	Escherichia coli	SOURCE_DATABASE_REFSEQ	2020	USA: Baltimore	Homo sapiens		blood
GCF_020540945.1	SAMN22232796	PRJNA770738	Complete Genome	Oxford Nanopore MinION; Illumina	United Kingdom Health Security Agency	2021-10-21	4	5189086	50.5	99.04	0.34	Escherichia coli	SOURCE_DATABASE_REFSEQ	2020-05	United Kingdom	Homo sapiens		rectal swab
GCF_020540985.1	SAMN22251350	PRJNA770738	Complete Genome	Oxford Nanopore MinION; Illumina	United Kingdom Health Security Agency	2021-10-21	6	5484552	50.5	99.45	0.77	Escherichia coli	SOURCE_DATABASE_REFSEQ	2021-02	United Kingdom	Homo sapiens
GCF_020541005.1	SAMN22251400	PRJNA770738	Complete Genome	Oxford Nanopore MinION; Illumina	United Kingdom Health Security Agency	2021-10-21	5	5177823	51	99.45	0.59	Escherichia coli	SOURCE_DATABASE_REFSEQ	2020-05	United Kingdom	Homo sapiens		rectal swab
GCF_020616495.1	SAMN22242657	PRJNA770868	Complete Genome	Oxford Nanopore	wenzhou medical university	2021-10-26	4	5264222	50.5	99.28	0.60	Escherichia coli	SOURCE_DATABASE_REFSEQ	2019	China: Wenzhou	Homo sapiens
GCF_020683085.1	SAMN22488136	PRJNA773576	Complete Genome	Illumina NovaSeq; Oxford Nanopore PromethION	Guangzhou Medical University	2021-10-31	5	5241572	50.5	99.3	0.61	Escherichia coli	SOURCE_DATABASE_REFSEQ	2020-06-30	China: Guangzhou, Guangdong	Homo sapiens		urine
GCF_020716665.1	SAMN22566690	PRJNA774489	Complete Genome	Illumina MiSeq; Oxford Nanopore MinION	RIKEN	2021-11-02	1	4558291	51	99.35	0.15	Escherichia coli	SOURCE_DATABASE_REFSEQ	2021	Not Applicable	Homo sapiens
GCF_020808965.1	SAMN22830670	PRJNA269675	Complete Genome	Oxford Nanopore MinION; Illumina MiSeq	SRCAMB	2021-11-09	6	5492674	50.5	99.31	0.16	Escherichia coli	SOURCE_DATABASE_REFSEQ	2018-07-30	Russia: Saint-Petersburg	Homo sapiens		feces
GCF_020809385.1	SAMN13045723	PRJNA548004	Complete Genome	Oxford Nanopore MinION, Illumina MiSeq	University of Texas at San Antonio	2021-11-09	3	5216538	50.5	99.21	0.55	Escherichia coli	SOURCE_DATABASE_REFSEQ	2002	Australia	Homo sapiens	not applicable	feces
GCF_020827655.1	SAMN21169127	PRJNA610462	Complete Genome	Oxford Nanopore	National Chung Cheng University	2021-11-10	5	5424313	50.5	99.13	0.49	Escherichia coli	SOURCE_DATABASE_REFSEQ	2019-08	Taiwan	Homo sapiens	missing	blood
GCF_020883235.1	SAMN22569039	PRJNA774636	Complete Genome	Oxford Nanopore MiniION	Dutch CPE surveillance study group	2021-11-18	2	5305264	50.5	99.52	0.50	Escherichia coli	SOURCE_DATABASE_REFSEQ	2021	Netherlands	Homo sapiens
GCF_020883255.1	SAMN22569037	PRJNA774636	Complete Genome	Oxford Nanopore MiniION	Dutch CPE surveillance study group	2021-11-18	2	5336151	50.5	99.52	0.55	Escherichia coli	SOURCE_DATABASE_REFSEQ	2021	Netherlands	Homo sapiens
GCF_020883275.1	SAMN22569035	PRJNA774636	Complete Genome	Oxford Nanopore MiniION	Dutch CPE surveillance study group	2021-11-18	2	5366928	50.5	99.52	0.49	Escherichia coli	SOURCE_DATABASE_REFSEQ	2021	Netherlands	Homo sapiens
GCF_020883295.1	SAMN22569034	PRJNA774636	Complete Genome	Oxford Nanopore MiniION	Dutch CPE surveillance study group	2021-11-18	1	5262226	50.5	99.52	0.8	Escherichia coli	SOURCE_DATABASE_REFSEQ	2020	Netherlands	Homo sapiens
GCF_020883315.1	SAMN22569033	PRJNA774636	Complete Genome	Oxford Nanopore MiniION	Dutch CPE surveillance study group	2021-11-18	1	5248035	50.5	99.52	0.8	Escherichia coli	SOURCE_DATABASE_REFSEQ	2020	Netherlands	Homo sapiens
GCF_020883335.1	SAMN22569032	PRJNA774636	Complete Genome	Oxford Nanopore MiniION	Dutch CPE surveillance study group	2021-11-18	1	5242232	50.5	99.52	0.8	Escherichia coli	SOURCE_DATABASE_REFSEQ	2020	Netherlands	Homo sapiens
GCF_020883355.1	SAMN22569031	PRJNA774636	Complete Genome	Oxford Nanopore MiniION	Dutch CPE surveillance study group	2021-11-18	1	5254248	50.5	99.52	0.8	Escherichia coli	SOURCE_DATABASE_REFSEQ	2020	Netherlands	Homo sapiens
GCF_020883375.1	SAMN22569030	PRJNA774636	Complete Genome	Oxford Nanopore MiniION	Dutch CPE surveillance study group	2021-11-18	1	5230471	50.5	99.52	0.8	Escherichia coli	SOURCE_DATABASE_REFSEQ	2020	Netherlands	Homo sapiens
GCF_020883395.1	SAMN22569028	PRJNA774636	Complete Genome	Oxford Nanopore MiniION	Dutch CPE surveillance study group	2021-11-18	1	5199059	50.5	99.45	0.86	Escherichia coli	SOURCE_DATABASE_REFSEQ	2020	Netherlands	Homo sapiens
GCF_020886495.2	SAMD00407182	PRJDB8858	Complete Genome	MGI DNBSEQ-G400RS; ONT MinION Mk1c	Osaka Institute of Public Health	2021-12-06	6	4952278	50.5	99.56	0.91	Escherichia coli	SOURCE_DATABASE_REFSEQ	2017-11	Viet Nam:Thai Binh	Homo sapiens
GCF_020971745.1	SAMN22569026	PRJNA774636	Complete Genome	Oxford Nanopore MiniION	Dutch CPE surveillance study group	2021-11-24	2	5378081	50.5	99.52	0.86	Escherichia coli	SOURCE_DATABASE_REFSEQ	2019	Netherlands	Homo sapiens
GCF_021378315.1	SAMN17849355	PRJNA701164	Complete Genome	Oxford Nanopore MinION; Illumina NovaSeq	Samsung Medical Center	2022-01-06	3	5173402	50.5	99.04	0.56	Escherichia coli	SOURCE_DATABASE_REFSEQ	2020-06-20	South Korea:Seoul	Homo sapiens		stool
GCF_021559875.1	SAMN15326090	PRJNA640606	Complete Genome	Illumina MiSeq; Oxford Nanopore MiniION	University of Muenster	2022-01-24	3	5198882	51	99.02	0.83	Escherichia coli	SOURCE_DATABASE_REFSEQ	2019	Germany	Homo sapiens		urine
GCF_022453585.1	SAMN26106929	PRJNA808802	Complete Genome	Oxford Nanopore	Jinhua Central Hospital	2022-03-03	3	5361452	50	99.16	0.84	Escherichia coli	SOURCE_DATABASE_REFSEQ	2021-07-12	China:Hangzhou	Homo sapiens		urine
GCF_022488205.1	SAMN26095823	PRJNA806525	Complete Genome	Oxford Nanopore MinION	University of Khartoum	2022-03-06	1	4641599	51	99.48	0.15	Escherichia coli	SOURCE_DATABASE_REFSEQ	2021-09-14	Sudan	Homo sapiens
GCF_022558665.1	SAMN15904667	PRJNA608094	Complete Genome	Oxford Nanopore	Sir Run Run Shaw Hospital, School of Medicine, Zhejiang University	2022-03-14	7	5111018	50.5	99.37	0.23	Escherichia coli	SOURCE_DATABASE_REFSEQ	2017-10-16	China: Hangzhou	Homo sapiens		urine
GCF_022558705.1	SAMN15904665	PRJNA608094	Complete Genome	Oxford Nanopore	Sir Run Run Shaw Hospital, School of Medicine, Zhejiang University	2022-03-14	7	5083767	50.5	99.37	0.23	Escherichia coli	SOURCE_DATABASE_REFSEQ	2017-08-17	China: Hangzhou	Homo sapiens		urine
GCF_022558745.1	SAMN15904663	PRJNA608094	Complete Genome	Oxford Nanopore	Sir Run Run Shaw Hospital, School of Medicine, Zhejiang University	2022-03-14	3	4931863	51	99.41	0.38	Escherichia coli	SOURCE_DATABASE_REFSEQ	2017-07-07	China: Hangzhou	Homo sapiens		urine
GCF_022558765.1	SAMN15904662	PRJNA608094	Complete Genome	Oxford Nanopore	Sir Run Run Shaw Hospital, School of Medicine, Zhejiang University	2022-03-14	6	5082228	50.5	99.37	0.23	Escherichia coli	SOURCE_DATABASE_REFSEQ	2017-06-22	China: Hangzhou	Homo sapiens		throat swab
GCF_022558785.1	SAMN15904661	PRJNA608094	Complete Genome	Oxford Nanopore	Sir Run Run Shaw Hospital, School of Medicine, Zhejiang University	2022-03-14	6	5080883	50.5	99.37	0.23	Escherichia coli	SOURCE_DATABASE_REFSEQ	2017-05-28	China: Hangzhou	Homo sapiens		urine
GCF_022558825.1	SAMN15904660	PRJNA608094	Complete Genome	Oxford Nanopore	Sir Run Run Shaw Hospital, School of Medicine, Zhejiang University	2022-03-14	5	5213351	50.5	99.13	0.59	Escherichia coli	SOURCE_DATABASE_REFSEQ	2016-12-20	China: Hangzhou	Homo sapiens		urine
GCF_022558845.1	SAMN15904659	PRJNA608094	Complete Genome	Oxford Nanopore	Sir Run Run Shaw Hospital, School of Medicine, Zhejiang University	2022-03-14	5	5213746	50.5	99.13	0.59	Escherichia coli	SOURCE_DATABASE_REFSEQ	2016-12-01	China: Hangzhou	Homo sapiens		urine
GCF_022558865.1	SAMN15904656	PRJNA608094	Complete Genome	Oxford Nanopore	Sir Run Run Shaw Hospital, School of Medicine, Zhejiang University	2022-03-14	5	5239863	50.5	99.13	0.59	Escherichia coli	SOURCE_DATABASE_REFSEQ	2016-08-09	China: Hangzhou	Homo sapiens		urine
GCF_022559045.1	SAMN08932753	PRJNA418674	Complete Genome	Illumina HiSeq; Oxford Nanopore MiniION	West China Hospital, Sichuan University	2022-03-14	5	5244752	50.5	99.42	0.5	Escherichia coli	SOURCE_DATABASE_REFSEQ	2017	China: Chengdu, Sichuan	Homo sapiens
GCF_022559065.1	SAMN12623214	PRJNA418674	Complete Genome	Illumina HiSeq; Oxford Nanopore MiniION	West China Hospital, Sichuan University	2022-03-14	8	5180527	50.5	99.35	0.48	Escherichia coli	SOURCE_DATABASE_REFSEQ	2017	China: Chengdu, Sichuan	Homo sapiens
GCF_022559875.1	SAMN25301092	PRJNA801146	Complete Genome	Illumina NovaSeq; Oxford Nanopore MinION	University of Bern	2022-03-14	6	5368602	51	99.24	0.47	Escherichia coli	SOURCE_DATABASE_REFSEQ	2020-11-09	Italy	Homo sapiens		rectal swab
GCF_023024425.1	SAMN22826253	PRJNA776738	Complete Genome	Oxford Nanopore GridION; Illumina HiSeq	Sanmen People's Hospital	2022-04-18	9	5667876	50.5	99.56	0.48	Escherichia coli	SOURCE_DATABASE_REFSEQ	2016-11-03	China: Zhejiang	Homo sapiens		urine
GCF_023100765.1	SAMN27615948	PRJNA827647	Complete Genome	Oxford Nanopore	Hangzhou Medical University	2022-04-25	4	5251855	50.5	99.24	0.49	Escherichia coli	SOURCE_DATABASE_REFSEQ	2020-11-25	China	Homo sapiens		urine
GCF_023376095.1	SAMN14277527	PRJNA610084	Complete Genome	Illumina HiSeq; Oxford Nanopore MiniION	Universidad Nacional Autonoma de Mexico	2021-08-03	7	5301911	50.5	99.55	0.64	Escherichia coli	SOURCE_DATABASE_REFSEQ	2019-03-28	Mexico: Mexico City	Homo sapiens		bladder epithelial biopsy from 30-year-old female patient with recurrent urinary tract infection
GCF_023516035.1	SAMN20339660	PRJNA748549	Complete Genome	Oxford Nanopore MinION	Shenzhen Center for Disease Control and Prevention	2022-05-22	10	5167431	50.5	99.24	0.64	Escherichia coli	SOURCE_DATABASE_REFSEQ	2018-12-08	China:Shenzhen	Homo sapiens		Human feces
GCF_023516055.1	SAMN20339661	PRJNA748549	Complete Genome	Oxford Nanopore MinION	Shenzhen Center for Disease Control and Prevention	2022-05-22	4	4877171	51	99.46	0.52	Escherichia coli	SOURCE_DATABASE_REFSEQ	2019-07-13	China:Shenzhen	Homo sapiens		Human feces
GCF_023516095.1	SAMN20339663	PRJNA748549	Complete Genome	Oxford Nanopore MinION	Shenzhen Center for Disease Control and Prevention	2022-05-22	5	4926564	51	99.41	0.67	Escherichia coli	SOURCE_DATABASE_REFSEQ	2019-07-27	China:Shenzhen	Homo sapiens		Human feces
GCF_023921205.1	SAMN18140782	PRJNA698617	Complete Genome	Nanopore Technology	Laboratoire de Sante Publique du Quebece	2022-06-27	6	5959220	50.5	99.29	0.68	Escherichia coli	SOURCE_DATABASE_REFSEQ	2017-04-29	Canada: Quebec	Homo sapiens		missing
GCF_024023055.1	SAMN29011449	PRJNA848777	Complete Genome	Illumina HiSeq, Oxford Nanopore	Aston University	2022-06-29	2	4774480	50.5	99.21	0.15	Escherichia coli	SOURCE_DATABASE_REFSEQ	1922	USA: Palo Alto, CA	Homo sapiens
GCF_024298485.1	SAMN29593413	PRJNA856840	Complete Genome	Oxford Nanopore GridION	Zhejiang Academy of Agricultural Sciences	2022-07-18	10	5578927	50.5	99.52	0.92	Escherichia coli	SOURCE_DATABASE_REFSEQ	2021-06-08	China:Zhejiang	Homo sapiens
GCF_024298725.1	SAMN29593406	PRJNA856840	Complete Genome	Oxford Nanopore GridION	Zhejiang Academy of Agricultural Sciences	2022-07-18	5	5152855	50.5	99.24	0.53	Escherichia coli	SOURCE_DATABASE_REFSEQ	2021-03-05	China:Zhejiang	Homo sapiens
GCF_024298745.1	SAMN29593415	PRJNA856840	Complete Genome	Oxford Nanopore GridION	Zhejiang Academy of Agricultural Sciences	2022-07-18	10	5448606	50.5	99.52	0.92	Escherichia coli	SOURCE_DATABASE_REFSEQ	2021-06-15	China:Zhejiang	Homo sapiens
GCF_024298765.1	SAMN29593414	PRJNA856840	Complete Genome	Oxford Nanopore GridION	Zhejiang Academy of Agricultural Sciences	2022-07-18	10	5549091	50.5	99.21	0.93	Escherichia coli	SOURCE_DATABASE_REFSEQ	2021-06-08	China:Zhejiang	Homo sapiens
GCF_024300685.1	SAMN24907326	PRJNA794938	Complete Genome	Oxford Nanopore MiniION; Illumina MiSeq	The University of Texas at San Antonio	2022-07-18	6	5955072	50.5	99.27	0.71	Escherichia coli	SOURCE_DATABASE_REFSEQ	2021	NA	Homo sapiens	missing	NA
GCF_024300705.1	SAMN24907327	PRJNA794938	Complete Genome	Oxford Nanopore MiniION; Illumina MiSeq	The University of Texas at San Antonio	2022-07-18	3	5577330	50.5	99.41	0.15	Escherichia coli	SOURCE_DATABASE_REFSEQ	2021	NA	Homo sapiens	missing	NA
GCF_024300765.1	SAMN24907330	PRJNA794938	Complete Genome	Oxford Nanopore MiniION; Illumina MiSeq	The University of Texas at San Antonio	2022-07-18	2	5473483	50.5	99.22	0.34	Escherichia coli	SOURCE_DATABASE_REFSEQ	2021	NA	Homo sapiens	missing	NA
GCF_024300785.1	SAMN24907331	PRJNA794938	Complete Genome	Oxford Nanopore MiniION; Illumina MiSeq	The University of Texas at San Antonio	2022-07-18	2	5540804	50.5	99.16	0.31	Escherichia coli	SOURCE_DATABASE_REFSEQ	2021	NA	Homo sapiens	missing	NA
GCF_024329785.2	SAMN29553882	PRJNA856486	Complete Genome	Illumina MiSeq; Oxford Nanopore MinION	Medical Faculty, Otto-von-Guericke University Magdeburg	2023-02-08	3	5389159	50.5	99.35	0.81	Escherichia coli	SOURCE_DATABASE_REFSEQ	2014-06-24	Mali: Koulikoro	Homo sapiens		stool sample
GCF_024331425.2	SAMN29553886	PRJNA856486	Complete Genome	Illumina MiSeq; Oxford Nanopore MinION	Medical Faculty, Otto-von-Guericke University Magdeburg	2023-02-08	2	5087375	50.5	99.52	0.36	Escherichia coli	SOURCE_DATABASE_REFSEQ	2014-06-24	Mali: Koulikoro	Homo sapiens		stool sample
GCF_024331445.2	SAMN29553888	PRJNA856486	Complete Genome	Illumina MiSeq; Oxford Nanopore MinION	Medical Faculty, Otto-von-Guericke University Magdeburg	2023-02-08	4	4994375	50.5	99.52	0.19	Escherichia coli	SOURCE_DATABASE_REFSEQ	2014-06-24	Mali: Koulikoro	Homo sapiens		stool sample
GCF_024331475.2	SAMN29553890	PRJNA856486	Complete Genome	Illumina MiSeq; Oxford Nanopore MinION	Medical Faculty, Otto-von-Guericke University Magdeburg	2023-02-08	1	4793329	50.5	99.24	0.27	Escherichia coli	SOURCE_DATABASE_REFSEQ	2014-06-27	Mali: Koulikoro	Homo sapiens		stool sample
GCF_024496025.1	SAMN29911867	PRJNA385738	Complete Genome	Illumina HiSeq; Oxford Nanopore MinION	West China Hospital, Sichuan University	2022-07-31	2	5086480	50.5	99.37	0.25	Escherichia coli	SOURCE_DATABASE_REFSEQ	2020-03-21	China: Chengdu, Sichuan	Homo sapiens		blood
GCF_024700815.2	SAMN29553896	PRJNA856486	Complete Genome	Illumina MiSeq; Oxford Nanopore MinION	Medical Faculty, Otto-von-Guericke University Magdeburg	2023-02-08	3	5359227	50.5	99.13	0.57	Escherichia coli	SOURCE_DATABASE_REFSEQ	2014-08-28	Mali: Koulikoro	Homo sapiens		stool sample
GCF_024700885.2	SAMN29553897	PRJNA856486	Complete Genome	Illumina MiSeq; Oxford Nanopore MinION	Medical Faculty, Otto-von-Guericke University Magdeburg	2023-02-08	3	5359656	50.5	99.13	0.87	Escherichia coli	SOURCE_DATABASE_REFSEQ	2014-08-28	Mali: Koulikoro	Homo sapiens		stool sample
GCF_024735225.1	SAMN30247543	PRJNA868478	Complete Genome	Oxford Nanopore MinION; Illumina	Sir Run Run Shaw Hospital, School of Medicine, Zhejiang University	2022-08-24	4	5258359	50.5	99.13	0.51	Escherichia coli	SOURCE_DATABASE_REFSEQ	2015-04-16	China:Hangzhou	Homo sapiens	missing	urine
GCF_024735245.1	SAMN30247557	PRJNA868478	Complete Genome	Illumina; Oxford Nanopore MinION	Sir Run Run Shaw Hospital, School of Medicine, Zhejiang University	2022-08-24	4	5280985	50.5	99.13	0.51	Escherichia coli	SOURCE_DATABASE_REFSEQ	2015-05-18	China:Hangzhou	Homo sapiens	missing	urine
GCF_024760205.1	SAMN30399898	PRJNA871028	Complete Genome	Oxford Nanopore	Inner Mongolia Minzu University	2022-08-29	3	4897185	50.5	99.23	0.15	Escherichia coli	SOURCE_DATABASE_REFSEQ	2020-09-26	China:Tongliao	Homo sapiens
GCF_024917275.1	SAMN28174056	PRJNA836696	Complete Genome	Oxford Nanopore GridION	University of Texas MD Anderson Cancer Center	2022-09-04	2	4990445	51	99.35	0.67	Escherichia coli	SOURCE_DATABASE_REFSEQ	2018-11-29	USA: Houston	Homo sapiens	missing	blood
GCF_024917375.1	SAMN28174016	PRJNA836696	Complete Genome	Oxford Nanopore GridION	University of Texas MD Anderson Cancer Center	2022-09-04	1	5337629	50.5	99.41	0.68	Escherichia coli	SOURCE_DATABASE_REFSEQ	2019-05-22	USA: Houston	Homo sapiens	missing	blood
GCF_024917475.1	SAMN28174010	PRJNA836696	Complete Genome	Oxford Nanopore GridION	University of Texas MD Anderson Cancer Center	2022-09-04	2	5347110	50.5	99.42	0.58	Escherichia coli	SOURCE_DATABASE_REFSEQ	2018-07-20	USA: Houston	Homo sapiens	missing	blood
GCF_024917715.1	SAMN28174065	PRJNA836696	Complete Genome	Oxford Nanopore GridION	University of Texas MD Anderson Cancer Center	2022-09-04	8	5494983	50.5	99.41	0.59	Escherichia coli	SOURCE_DATABASE_REFSEQ	2019-12-22	USA: Houston	Homo sapiens	missing	blood
GCF_024917735.1	SAMN28174054	PRJNA836696	Complete Genome	Oxford Nanopore GridION	University of Texas MD Anderson Cancer Center	2022-09-04	7	5125971	50.5	99.37	0.66	Escherichia coli	SOURCE_DATABASE_REFSEQ	2019-09-28	USA: Houston	Homo sapiens	missing	blood
GCF_024918035.1	SAMN28174012	PRJNA836696	Complete Genome	Oxford Nanopore GridION	University of Texas MD Anderson Cancer Center	2022-09-04	4	5010740	50.5	99.31	0.67	Escherichia coli	SOURCE_DATABASE_REFSEQ	2019-09-20	USA: Houston	Homo sapiens	missing	blood
GCF_024918155.1	SAMN28174050	PRJNA836696	Complete Genome	Oxford Nanopore GridION	University of Texas MD Anderson Cancer Center	2022-09-04	1	5087395	50.5	99.48	0.55	Escherichia coli	SOURCE_DATABASE_REFSEQ	2018-01-13	USA: Houston	Homo sapiens	missing	blood
GCF_024918195.1	SAMN28174042	PRJNA836696	Complete Genome	Oxford Nanopore GridION	University of Texas MD Anderson Cancer Center	2022-09-04	3	4929699	51	99.41	0.42	Escherichia coli	SOURCE_DATABASE_REFSEQ	2018-09-07	USA: Houston	Homo sapiens	missing	blood
GCF_024918275.1	SAMN28174046	PRJNA836696	Complete Genome	Oxford Nanopore GridION	University of Texas MD Anderson Cancer Center	2022-09-04	7	5106755	50.5	99.38	0.29	Escherichia coli	SOURCE_DATABASE_REFSEQ	2018-08-21	USA: Houston	Homo sapiens	missing	blood
GCF_024918375.1	SAMN28174021	PRJNA836696	Complete Genome	Oxford Nanopore GridION	University of Texas MD Anderson Cancer Center	2022-09-04	7	5615964	50.5	99.17	0.30	Escherichia coli	SOURCE_DATABASE_REFSEQ	2018-05-21	USA: Houston	Homo sapiens	missing	blood
GCF_025232455.1	SAMN29187368	PRJNA850540	Complete Genome	Illumina NextSeq; Oxford Nanopore MinION	University of Bern	2022-09-16	2	4860746	51	99.48	0.31	Escherichia coli	SOURCE_DATABASE_REFSEQ	2019	Switzerland: Basel	Homo sapiens		Rectal swab
GCF_025232475.1	SAMN29187367	PRJNA850540	Complete Genome	Illumina NextSeq; Oxford Nanopore MinION	University of Bern	2022-09-16	6	5374510	50.5	99.14	0.32	Escherichia coli	SOURCE_DATABASE_REFSEQ	2019	Switzerland: Basel	Homo sapiens		Rectal swab
GCF_025259645.1	SAMN24145077	PRJNA812595	Complete Genome	Illumina MiSeq; Oxford Nanopore GridION	Utah Public Health Laboratory Infectious Disease submission group	2022-09-19	2	5049286	50.5	99.21	0.61	Escherichia coli	SOURCE_DATABASE_REFSEQ	2021-12-08	USA	Homo sapiens	missing	Rectal Swab
GCF_025809255.1	SAMN21154453	PRJNA759000	Complete Genome	Oxford Nanopore MinION	Hoonygen	2022-10-24	2	5582682	50.5	99.44	0.15	Escherichia coli	SOURCE_DATABASE_REFSEQ	missing	South Korea: Seoul	Homo sapiens
GCF_026001065.1	SAMD00533653	PRJDB6936	Complete Genome	Illumina MiSeq; ONT MinION	National Institute of Infectious Diseases	2022-09-14	5	5021947	50.5	99.35	0.26	Escherichia coli	SOURCE_DATABASE_REFSEQ	missing	Cambodia:Phnom Penh	Homo sapiens
GCF_026001205.1	SAMD00533655	PRJDB6936	Complete Genome	Illumina MiSeq; ONT MinION	National Institute of Infectious Diseases	2022-09-14	4	5455951	50.5	99.02	0.37	Escherichia coli	SOURCE_DATABASE_REFSEQ	missing	Cambodia:Phnom Penh	Homo sapiens
GCF_026247825.1	SAMN31669048	PRJNA899795	Complete Genome	Oxford Nanopore	Affiliated Hospital of Jining Medical University	2022-11-21	5	4992784	51	99.26	0.48	Escherichia coli	SOURCE_DATABASE_REFSEQ	2022-06-30	China: Shandong	Homo sapiens		hospital
GCF_026247845.1	SAMN31669047	PRJNA899795	Complete Genome	Oxford Nanopore	Affiliated Hospital of Jining Medical University	2022-11-21	4	5022698	51	99.26	0.59	Escherichia coli	SOURCE_DATABASE_REFSEQ	2022-06-30	China: Shandong	Homo sapiens		hospital
GCF_026247865.1	SAMN31669046	PRJNA899795	Complete Genome	Oxford Nanopore	Affiliated Hospital of Jining Medical University	2022-11-21	4	4985564	51	99.26	0.27	Escherichia coli	SOURCE_DATABASE_REFSEQ	2022-06-30	China: Shandong	Homo sapiens		hospital
GCF_026689335.1	SAMN11230682	PRJNA528511	Complete Genome	Illumina; Oxford Nanopore GridION	Broad Institute	2022-12-06	2	5365489	50.5	99.52	0.59	Escherichia coli	SOURCE_DATABASE_REFSEQ	2018	USA:Massachusetts	Homo sapiens	missing	missing
GCF_026689355.1	SAMN11875193	PRJNA528511	Complete Genome	Illumina; Oxford Nanopore	Broad Institute	2022-12-06	7	5519241	50.5	99.34	0.37	Escherichia coli	SOURCE_DATABASE_REFSEQ	missing	USA: Massachusetts	Homo sapiens	Missing	missing
GCF_026968085.1	SAMN32080938	PRJNA909323	Complete Genome	Illumina NextSeq; Oxford Nanopore MinION	The University of Texas at Dallas	2022-12-18	4	5044943	50.5	99.02	0.27	Escherichia coli	SOURCE_DATABASE_REFSEQ	2022-08-15	USA: Dallas, Texas	Homo sapiens		urine
GCF_028471885.1	SAMN32746371	PRJNA924115	Complete Genome	Oxford Nanopore	Hangzhou Medical University	2023-02-06	2	4887613	50.5	99.35	0.4	Escherichia coli	SOURCE_DATABASE_REFSEQ	2020-05-17	China	Homo sapiens		blood
GCF_028743355.1	SAMN33244357	PRJNA933640	Complete Genome	Illumina HiSeq; Oxford Nanopore MinION	Zymo Research Corporation	2023-02-20	1	4739263	51	99.28	0.18	Escherichia coli	SOURCE_DATABASE_REFSEQ	2019-11-01	USA	Homo sapiens
GCF_028743375.1	SAMN33244370	PRJNA933641	Complete Genome	Illumina HiSeq; Oxford Nanopore MinION	Zymo Research Corporation	2023-02-20	2	4728954	51	99.46	0.39	Escherichia coli	SOURCE_DATABASE_REFSEQ	2019-11-01	USA	Homo sapiens
GCF_028743755.1	SAMN33244319	PRJNA933634	Complete Genome	Illumina HiSeq; Oxford Nanopore MinION	Zymo Research Corporation	2023-02-20	3	5190606	51	99.5	0.40	Escherichia coli	SOURCE_DATABASE_REFSEQ	2019-11-01	USA	Homo sapiens
GCF_028898885.1	SAMN31881052	PRJNA905685	Complete Genome	Oxford Nanopore	Ningbo First Hospital	2023-03-02	4	5366855	50.5	99.5	0.41	Escherichia coli	SOURCE_DATABASE_REFSEQ	1984-10-14	China: Ningbo	Homo sapiens		urine
GCF_029536635.1	SAMN33748625	PRJNA944444	Complete Genome	Illumina; Oxford Nanopore MinION	Masaryk University	2023-04-02	4	5161491	50.5	99.19	0.88	Escherichia coli	SOURCE_DATABASE_REFSEQ	1978	Czech Republic	Homo sapiens		feces
GCF_029536655.1	SAMN33748628	PRJNA944444	Complete Genome	Illumina; Oxford Nanopore MinION	Masaryk University	2023-04-02	3	5002660	51	99.27	0.15	Escherichia coli	SOURCE_DATABASE_REFSEQ	1956	Czech Republic	Homo sapiens		feces
GCF_029536675.1	SAMN33748626	PRJNA944444	Complete Genome	Illumina; Oxford Nanopore MinION	Masaryk University	2023-04-02	6	5341634	51	99.1	0.82	Escherichia coli	SOURCE_DATABASE_REFSEQ	2009	Czech Republic	Homo sapiens		feces
GCF_029623635.1	SAMN33902174	PRJNA948410	Complete Genome	Illumina iSeq; Oxford Nanopore MinION	Policlinico Sant'Orsola-Malpighi	2023-04-08	3	5141453	50.5	99.06	0.28	Escherichia coli	SOURCE_DATABASE_REFSEQ	2022-12-06	Italy: Verona	Homo sapiens		blood
GCF_030007975.1	SAMN14640123	PRJNA626430	Complete Genome	Illumina HiSeq; Oxford Nanopore	Hospital Ramon y Cajal	2023-05-13	5	5622430	50.5	99.06	0.53	Escherichia coli	SOURCE_DATABASE_REFSEQ	2014-11-24	Spain	Homo sapiens	missing	Human gut
GCF_030295055.1	SAMD00439258	PRJDB8858	Complete Genome	GGI DNBSEQ-G400FAST; ONT MinION	Osaka Institute of Public Health	2023-05-23	5	5052012	50.5	99.49	0.99	Escherichia coli	SOURCE_DATABASE_REFSEQ	2019-03-08	Ecuador:SantoDomingo	Homo sapiens
GCF_030295075.1	SAMD00439260	PRJDB8858	Complete Genome	GGI DNBSEQ-G400FAST; ONT MinION	Osaka Institute of Public Health	2023-05-23	2	4891226	50.5	99.24	0.73	Escherichia coli	SOURCE_DATABASE_REFSEQ	2019-03-09	Ecuador:SantoDomingo	Homo sapiens
GCF_030384845.1	SAMN35889837	PRJNA987145	Complete Genome	Illumina; Oxford Nanopore	The Affiliated Wenling Hospital	2023-07-02	4	5160057	50.5	99.18	0.74	Escherichia coli	SOURCE_DATABASE_REFSEQ	2021	China: Hangzhou	Homo sapiens	missing	missing
GCF_030389165.1	SAMN35654577	PRJNA984319	Complete Genome	Oxford Nanopore MinION	Toho university	2023-07-03	2	5090845	50.5	99.21	0.95	Escherichia coli	SOURCE_DATABASE_REFSEQ	2015	Japan	Homo sapiens	missing	feces
GCF_030389295.1	SAMN35654468	PRJNA984319	Complete Genome	Oxford Nanopore MinION	Toho university	2023-07-03	4	5442359	50.5	99.09	0.39	Escherichia coli	SOURCE_DATABASE_REFSEQ	2013	Japan	Homo sapiens	missing	feces
GCF_030410225.2	SAMN35677796	PRJNA981541	Complete Genome	Illumina; Oxford Nanopore MinION	University of Pittsburgh	2025-11-06	4	4820591	50.5	99.56	0.55	Escherichia coli	SOURCE_DATABASE_REFSEQ	2023	USA: Pittsburgh	Homo sapiens		clinical
GCF_030515355.1	SAMN20934298	PRJNA757133	Complete Genome	Oxford Nanopore MiniION	University of Queensland	2023-07-21	6	5173642	50.5	99.06	0.34	Escherichia coli	SOURCE_DATABASE_REFSEQ	2019	Australia	Homo sapiens		CSF
GCF_030515515.1	SAMN20934291	PRJNA757133	Complete Genome	Oxford Nanopore MiniION	University of Queensland	2023-07-21	4	5042319	50.5	99.32	0.57	Escherichia coli	SOURCE_DATABASE_REFSEQ	1976	Finland	Homo sapiens		blood
GCF_030515555.1	SAMN20934289	PRJNA757133	Complete Genome	Oxford Nanopore MiniION	University of Queensland	2023-07-21	3	5226528	50.5	99.06	0.45	Escherichia coli	SOURCE_DATABASE_REFSEQ	missing	Sweden	Homo sapiens		CSF
GCF_030515575.1	SAMN20934288	PRJNA757133	Complete Genome	Oxford Nanopore MiniION	University of Queensland	2023-07-21	3	5328955	50.5	99.08	0.48	Escherichia coli	SOURCE_DATABASE_REFSEQ	missing	Sweden	Homo sapiens		CSF
GCF_031588095.1	SAMN37413894	PRJNA812595	Complete Genome	Oxford Nanopore GridION; Illumina MiSeq	Utah Public Health Laboratory Infectious Disease submission group	2024-11-02	2	5551583	50.5	99.51	0.15	Escherichia coli	SOURCE_DATABASE_REFSEQ	2023	USA	Homo sapiens		stool
GCF_031588155.1	SAMN37413890	PRJNA812595	Complete Genome	Oxford Nanopore GridION; Illumina MiSeq	Utah Public Health Laboratory Infectious Disease submission group	2024-11-02	3	5607352	50.5	99.51	0.15	Escherichia coli	SOURCE_DATABASE_REFSEQ	2023	USA	Homo sapiens		stool
GCF_031660515.1	SAMN37323661	PRJNA953191	Complete Genome	Illumina MiSeq; Oxford Nanopore MinION	Toho University	2023-09-19	4	5526859	50.5	99.21	0.57	Escherichia coli	SOURCE_DATABASE_REFSEQ	2012	Japan	Homo sapiens		urine
GCF_031661015.1	SAMN37323657	PRJNA953191	Complete Genome	Illumina MiSeq; Oxford Nanopore MinION	Toho University	2023-09-19	4	4878353	51	99.56	0.46	Escherichia coli	SOURCE_DATABASE_REFSEQ	2011	Japan	Homo sapiens		feces
GCF_031785675.1	SAMN37196947	PRJNA1006687	Complete Genome	Illumina MiSeq + Oxford Nanopore MinION	INEI - ANLIS Dr. Carlos G. Malbran	2023-09-20	3	5086220	50.5	99.19	0.47	Escherichia coli	SOURCE_DATABASE_REFSEQ	2018-05-23	Argentina: La Pampa	Homo sapiens		blood
GCF_031786515.1	SAMN37196946	PRJNA1006687	Complete Genome	Illumina MiSeq + Oxford Nanopore MinION	INEI - ANLIS Dr. Carlos G. Malbran	2023-09-20	4	5758707	50	99.29	0.48	Escherichia coli	SOURCE_DATABASE_REFSEQ	2016-04-07	Argentina: Mendoza	Homo sapiens		urine
GCF_031788295.1	SAMN37196942	PRJNA1006687	Complete Genome	Illumina MiSeq + Oxford Nanopore MinION	INEI - ANLIS Dr. Carlos G. Malbran	2023-09-20	3	5235589	50.5	99.02	0.41	Escherichia coli	SOURCE_DATABASE_REFSEQ	2017-07-21	Argentina: Crdoba	Homo sapiens		urine
GCF_031852295.1	SAMN35621341	PRJNA980147	Complete Genome	Oxford Nanopore MiniION	RIVM	2023-09-24	1	5185808	50.5	99.21	0.49	Escherichia coli	SOURCE_DATABASE_REFSEQ	2021-08-02	Netherlands	Homo sapiens		not collected
GCF_031852315.1	SAMN35621340	PRJNA980147	Complete Genome	Oxford Nanopore MiniION	RIVM	2023-09-24	1	5256457	50.5	99.21	0.49	Escherichia coli	SOURCE_DATABASE_REFSEQ	2021-07-08	Netherlands	Homo sapiens		not collected
GCF_031852335.1	SAMN35621337	PRJNA980147	Complete Genome	Oxford Nanopore MiniION	RIVM	2023-09-24	1	5182390	50.5	99.21	0.49	Escherichia coli	SOURCE_DATABASE_REFSEQ	2020-06-19	Netherlands	Homo sapiens		not collected
GCF_031852355.1	SAMN35621336	PRJNA980147	Complete Genome	Oxford Nanopore MiniION	RIVM	2023-09-24	1	5185030	50.5	99.17	0.49	Escherichia coli	SOURCE_DATABASE_REFSEQ	2020-01-16	Netherlands	Homo sapiens		not collected
GCF_032292885.1	SAMN37528247	PRJNA549322	Complete Genome	Oxford Nanopore MiniION and Illumina HiSeq	Hackensack-Meridian Health Center for Discovery and Innovation	2023-10-03	6	4989044	50.5	99.27	0.25	Escherichia coli	SOURCE_DATABASE_REFSEQ	2015	Mexico	Homo sapiens		not applicable
GCF_032295145.1	SAMN37528253	PRJNA549322	Complete Genome	Oxford Nanopore MiniION and Illumina HiSeq	Hackensack-Meridian Health Center for Discovery and Innovation	2023-10-03	6	5200835	51	99.02	0.75	Escherichia coli	SOURCE_DATABASE_REFSEQ	2016	Canada	Homo sapiens		not applicable
GCF_032351055.1	SAMN37529175	PRJNA1020811	Complete Genome	Oxford Nanopore MinION; Illumina MiSeq	Public Health Agency of Canada	2023-10-04	6	4988840	50.5	99.31	0.74	Escherichia coli	SOURCE_DATABASE_REFSEQ	2020	Canada: Ottawa	Homo sapiens
GCF_032365155.1	SAMN35083897	PRJNA972597	Complete Genome	Oxford Nanopore MiniION;Illumina HiSeq	Uppsala University	2023-10-04	4	5193054	50.5	99.36	0.32	Escherichia coli	SOURCE_DATABASE_REFSEQ	1997-05-05	Guinea-Bissau: Bissau	Homo sapiens		stool
GCF_032366635.1	SAMN35083899	PRJNA972609	Complete Genome	Oxford Nanopore MiniION;Illumina HiSeq	Uppsala University	2023-10-04	4	5057933	50.5	99.1	0.25	Escherichia coli	SOURCE_DATABASE_REFSEQ	1996-07-24	Guinea-Bissau: Bissau	Homo sapiens		stool
GCF_033802405.1	SAMN38124879	PRJNA599529	Complete Genome	Illumina NovaSeq; Oxford Nanopore MinION	Temasek Life Sciences Laboratory Limited	2023-11-19	4	4937287	51	99.08	0.34	Escherichia coli	SOURCE_DATABASE_REFSEQ	2019-01	Singapore	Homo sapiens	missing	feces
GCF_033802425.1	SAMN38124878	PRJNA599529	Complete Genome	Illumina NovaSeq; Oxford Nanopore MinION	Temasek Life Sciences Laboratory Limited	2023-11-19	2	5049215	50.5	99	0.65	Escherichia coli	SOURCE_DATABASE_REFSEQ	2019-01	Singapore	Homo sapiens	missing	feces
GCF_033802465.1	SAMN38124876	PRJNA599529	Complete Genome	Illumina NovaSeq; Oxford Nanopore MinION	Temasek Life Sciences Laboratory Limited	2023-11-19	5	4804587	51	99.01	0.84	Escherichia coli	SOURCE_DATABASE_REFSEQ	2019-01	Singapore	Homo sapiens	missing	feces
GCF_033802485.1	SAMN38124875	PRJNA599529	Complete Genome	Illumina NovaSeq; Oxford Nanopore MinION	Temasek Life Sciences Laboratory Limited	2023-11-19	4	5306443	50.5	99.44	0.57	Escherichia coli	SOURCE_DATABASE_REFSEQ	2019-01	Singapore	Homo sapiens	missing	feces
GCF_033802625.1	SAMN38124874	PRJNA599529	Complete Genome	Illumina NovaSeq; Oxford Nanopore MinION	Temasek Life Sciences Laboratory Limited	2023-11-19	3	4767129	51	99.09	0.42	Escherichia coli	SOURCE_DATABASE_REFSEQ	2019-01	Singapore	Homo sapiens	missing	feces
GCF_034089005.1	SAMN32542048	PRJNA917536	Complete Genome	Illumina; Oxford Nanopore MinION	Soochow University	2023-12-04	10	5653328	50.5	99.44	0.52	Escherichia coli	SOURCE_DATABASE_REFSEQ	2019	China	Homo sapiens
GCF_034334925.2	SAMN38111796	PRJNA1036031	Complete Genome	Oxford Nanopore	Affiliated Hospital of Jining Medical University	2024-05-06	4	5030256	50.5	99.26	0.52	Escherichia coli	SOURCE_DATABASE_REFSEQ	2023-02-27	China: Shandong	Homo sapiens		hospital
GCF_034335725.2	SAMN38111795	PRJNA1036031	Complete Genome	Oxford Nanopore	Affiliated Hospital of Jining Medical University	2024-05-06	4	5030248	50.5	99.26	0.53	Escherichia coli	SOURCE_DATABASE_REFSEQ	2023-02-26	China: Shandong	Homo sapiens		hospital
GCF_034336645.2	SAMN38111794	PRJNA1036031	Complete Genome	Oxford Nanopore	Affiliated Hospital of Jining Medical University	2024-05-06	4	5028910	50.5	99.26	0.65	Escherichia coli	SOURCE_DATABASE_REFSEQ	2023-02-25	China: Shandong	Homo sapiens		hospital
GCF_034337405.2	SAMN38111793	PRJNA1036031	Complete Genome	Oxford Nanopore	Affiliated Hospital of Jining Medical University	2024-05-06	4	4963651	50.5	99.26	0.57	Escherichia coli	SOURCE_DATABASE_REFSEQ	2023-02-24	China: Shandong	Homo sapiens		hospital
GCF_034338325.2	SAMN38111792	PRJNA1036031	Complete Genome	Oxford Nanopore	Affiliated Hospital of Jining Medical University	2024-05-06	4	4963824	50.5	99.26	0.58	Escherichia coli	SOURCE_DATABASE_REFSEQ	2023-02-23	China: Shandong	Homo sapiens		hospital
GCF_034339465.2	SAMN38111791	PRJNA1036031	Complete Genome	Oxford Nanopore	Affiliated Hospital of Jining Medical University	2024-05-06	4	4965162	50.5	99.26	0.59	Escherichia coli	SOURCE_DATABASE_REFSEQ	2023-02-22	China: Shandong	Homo sapiens		hospital
GCF_034640615.1	SAMN38673183	PRJNA1049017	Complete Genome	Illumina NextSeq; Oxford Nanopore MiniION	The University of Texas at Dallas	2023-12-26	1	4743726	51	99.42	0.60	Escherichia coli	SOURCE_DATABASE_REFSEQ	2023-05-18	USA: Dallas, Texas	Homo sapiens		Infected Human Urine
GCF_034641715.1	SAMN38673181	PRJNA1049017	Complete Genome	Illumina NextSeq; Oxford Nanopore MiniION	The University of Texas at Dallas	2023-12-26	1	4870101	50.5	99.44	0.61	Escherichia coli	SOURCE_DATABASE_REFSEQ	2023-03-27	USA: Dallas, Texas	Homo sapiens		Infected Human Urine
GCF_034643255.1	SAMN38673177	PRJNA1049017	Complete Genome	Illumina NextSeq; Oxford Nanopore MiniION	The University of Texas at Dallas	2023-12-26	4	5074368	50.5	99.09	0.62	Escherichia coli	SOURCE_DATABASE_REFSEQ	2022-12-19	USA: Dallas, Texas	Homo sapiens		Infected Human Urine
GCF_034643695.2	SAMN38673176	PRJNA1049017	Complete Genome	Illumina NextSeq; Oxford Nanopore MiniION	The University of Texas at Dallas	2023-12-26	2	5144463	50.5	99.06	0.63	Escherichia coli	SOURCE_DATABASE_REFSEQ	2022-11-14	USA: Dallas, Texas	Homo sapiens		Infected Human Urine
GCF_035609265.1	SAMN38836393	PRJNA1052584	Complete Genome	Illumina HiSeq; Oxford Nanopore MinION	Jinan University Affiliated Zhuhai Hospital	2024-01-12	6	5328997	50.5	99.53	0.64	Escherichia coli	SOURCE_DATABASE_REFSEQ	2023-08	China: Zhuhai People's Hospital	Homo sapiens
GCF_035974095.1	SAMN38909719	PRJNA1054164	Complete Genome	Oxford Nanopore MinION; Illumina MiSeq	National Reference Centre for Multidrug-resistant Gram-negative Bacteria (NRC)	2024-01-22	1	4951222	50.5	99.48	0.65	Escherichia coli	SOURCE_DATABASE_REFSEQ	2019-06-01	Germany	Homo sapiens	missing	Tracheobronchial secretion
GCF_035974115.1	SAMN38909720	PRJNA1054164	Complete Genome	Oxford Nanopore MinION; Illumina MiSeq	National Reference Centre for Multidrug-resistant Gram-negative Bacteria (NRC)	2024-01-22	1	5358846	50.5	99.16	0.58	Escherichia coli	SOURCE_DATABASE_REFSEQ	2019-05-16	Germany	Homo sapiens	missing	Screening (rectal)
GCF_035974135.1	SAMN38909717	PRJNA1054164	Complete Genome	Oxford Nanopore MinION; Illumina MiSeq	National Reference Centre for Multidrug-resistant Gram-negative Bacteria (NRC)	2024-01-22	1	5197582	50.5	99.52	0.8	Escherichia coli	SOURCE_DATABASE_REFSEQ	2019-03-25	Germany	Homo sapiens	missing	Screening (rectal)
GCF_035974155.1	SAMN38909718	PRJNA1054164	Complete Genome	Oxford Nanopore MinION; Illumina MiSeq	National Reference Centre for Multidrug-resistant Gram-negative Bacteria (NRC)	2024-01-22	1	5230654	50.5	99.52	0.8	Escherichia coli	SOURCE_DATABASE_REFSEQ	2019-04-19	Germany	Homo sapiens	missing	blood
GCF_036287745.1	SAMN39501436	PRJNA1064408	Complete Genome	Illumina MiSeq; Oxford Nanopore MinION	University of Galway	2024-01-29	9	5191803	50.5	99	0.9	Escherichia coli	SOURCE_DATABASE_REFSEQ	2020	Ireland	Homo sapiens		rectal swab
GCF_036493655.1	SAMD00562617	PRJDB14867	Complete Genome	MGI DNBSEQ-G400RS; ONT MinION Mk1c	The United Graduate School of Drug Discovery and Medical Information Sciences, Gifu University	2023-11-03	4	4851446	51	99.06	0.28	Escherichia coli	SOURCE_DATABASE_REFSEQ	2017	Viet Nam:Thai Binh	Homo sapiens	missing	feces
GCF_036494325.1	SAMD00562517	PRJDB14867	Complete Genome	MGI DNBSEQ-G400RS; ONT MinION Mk1c	The United Graduate School of Drug Discovery and Medical Information Sciences, Gifu University	2023-11-03	4	4761435	51	99.52	0.26	Escherichia coli	SOURCE_DATABASE_REFSEQ	2019	Ecuador:Santo Domingo	Homo sapiens	missing	feces
GCF_036495545.1	SAMD00562549	PRJDB14867	Complete Genome	MGI DNBSEQ-G400RS; ONT MinION Mk1c	The United Graduate School of Drug Discovery and Medical Information Sciences, Gifu University	2023-11-03	3	4979456	50.5	99.17	0.47	Escherichia coli	SOURCE_DATABASE_REFSEQ	2019	Ecuador:Santo Domingo	Homo sapiens	missing	feces
GCF_036495745.1	SAMD00562505	PRJDB14867	Complete Genome	MGI DNBSEQ-G400RS; ONT MinION Mk1c	The United Graduate School of Drug Discovery and Medical Information Sciences, Gifu University	2023-11-03	5	4832930	50.5	99.17	0.49	Escherichia coli	SOURCE_DATABASE_REFSEQ	2019	Ecuador:Santo Domingo	Homo sapiens	missing	feces
GCF_036496485.1	SAMD00562509	PRJDB14867	Complete Genome	MGI DNBSEQ-G400RS; ONT MinION Mk1c	The United Graduate School of Drug Discovery and Medical Information Sciences, Gifu University	2023-11-03	5	4841366	50.5	99.03	0.79	Escherichia coli	SOURCE_DATABASE_REFSEQ	2019	Ecuador:Santo Domingo	Homo sapiens	missing	feces
GCF_036496705.1	SAMD00562547	PRJDB14867	Complete Genome	MGI DNBSEQ-G400RS; ONT MinION Mk1c	The United Graduate School of Drug Discovery and Medical Information Sciences, Gifu University	2023-11-03	6	5130879	50.5	99.48	0.80	Escherichia coli	SOURCE_DATABASE_REFSEQ	2019	Ecuador:Santo Domingo	Homo sapiens	missing	feces
GCF_036496865.1	SAMD00562555	PRJDB14867	Complete Genome	MGI DNBSEQ-G400RS; ONT MinION Mk1c	The United Graduate School of Drug Discovery and Medical Information Sciences, Gifu University	2023-11-03	7	4980940	50.5	99.28	0.81	Escherichia coli	SOURCE_DATABASE_REFSEQ	2019	Ecuador:Santo Domingo	Homo sapiens	missing	feces
GCF_036497105.1	SAMD00562493	PRJDB14867	Complete Genome	MGI DNBSEQ-G400RS; ONT MinION Mk1c	The United Graduate School of Drug Discovery and Medical Information Sciences, Gifu University	2023-11-03	3	4961324	51	99.56	0.2	Escherichia coli	SOURCE_DATABASE_REFSEQ	2019	Ecuador:Santo Domingo	Homo sapiens	missing	feces
GCF_036497865.1	SAMD00562545	PRJDB14867	Complete Genome	MGI DNBSEQ-G400RS; ONT MinION Mk1c	The United Graduate School of Drug Discovery and Medical Information Sciences, Gifu University	2023-11-03	10	5446201	50.5	99.24	0.3	Escherichia coli	SOURCE_DATABASE_REFSEQ	2019	Ecuador:Santo Domingo	Homo sapiens	missing	feces
GCF_036498285.1	SAMD00562553	PRJDB14867	Complete Genome	MGI DNBSEQ-G400RS; ONT MinION Mk1c	The United Graduate School of Drug Discovery and Medical Information Sciences, Gifu University	2023-11-03	4	4840484	51	99.25	0.31	Escherichia coli	SOURCE_DATABASE_REFSEQ	2019	Ecuador:Santo Domingo	Homo sapiens	missing	feces
GCF_036498805.1	SAMD00562577	PRJDB14867	Complete Genome	MGI DNBSEQ-G400RS; ONT MinION Mk1c	The United Graduate School of Drug Discovery and Medical Information Sciences, Gifu University	2023-11-03	3	4917347	51	99.16	0.6	Escherichia coli	SOURCE_DATABASE_REFSEQ	2019	Ecuador:Puyo	Homo sapiens	missing	feces
GCF_036499565.1	SAMD00562567	PRJDB14867	Complete Genome	MGI DNBSEQ-G400RS; ONT MinION Mk1c	The United Graduate School of Drug Discovery and Medical Information Sciences, Gifu University	2023-11-03	3	4985319	50.5	99.56	0.64	Escherichia coli	SOURCE_DATABASE_REFSEQ	2019	Ecuador:Puyo	Homo sapiens	missing	feces
GCF_036499905.1	SAMD00562559	PRJDB14867	Complete Genome	MGI DNBSEQ-G400RS; ONT MinION Mk1c	The United Graduate School of Drug Discovery and Medical Information Sciences, Gifu University	2023-11-03	3	4996898	50.5	99.21	0.89	Escherichia coli	SOURCE_DATABASE_REFSEQ	2019	Ecuador:Puyo	Homo sapiens	missing	feces
GCF_036500485.1	SAMD00562565	PRJDB14867	Complete Genome	MGI DNBSEQ-G400RS; ONT MinION Mk1c	The United Graduate School of Drug Discovery and Medical Information Sciences, Gifu University	2023-11-03	10	5185095	50.5	99.2	0.51	Escherichia coli	SOURCE_DATABASE_REFSEQ	2019	Ecuador:Puyo	Homo sapiens	missing	feces
GCF_036500925.1	SAMD00562519	PRJDB14867	Complete Genome	MGI DNBSEQ-G400RS; ONT MinION Mk1c	The United Graduate School of Drug Discovery and Medical Information Sciences, Gifu University	2023-11-03	3	5000406	50.5	99.48	0.47	Escherichia coli	SOURCE_DATABASE_REFSEQ	2019	Ecuador:Puyo	Homo sapiens	missing	feces
GCF_036503815.1	SAMD00562628	PRJDB14867	Complete Genome	MGI DNBSEQ-G400RS; ONT MinION Mk1c	The United Graduate School of Drug Discovery and Medical Information Sciences, Gifu University	2023-11-04	5	5199626	50.5	99.26	0.72	Escherichia coli	SOURCE_DATABASE_REFSEQ	2017	Viet Nam:Thai Binh	Homo sapiens	missing	feces
GCF_036504765.1	SAMD00562594	PRJDB14867	Complete Genome	MGI DNBSEQ-G400RS; ONT MinION Mk1c	The United Graduate School of Drug Discovery and Medical Information Sciences, Gifu University	2023-11-04	9	5250154	50.5	99.03	0.65	Escherichia coli	SOURCE_DATABASE_REFSEQ	2017	Viet Nam:Thai Binh	Homo sapiens	missing	feces
GCF_036505315.1	SAMD00562600	PRJDB14867	Complete Genome	MGI DNBSEQ-G400RS; ONT MinION Mk1c	The United Graduate School of Drug Discovery and Medical Information Sciences, Gifu University	2023-11-04	5	5061792	50.5	99.35	0.58	Escherichia coli	SOURCE_DATABASE_REFSEQ	2017	Viet Nam:Thai Binh	Homo sapiens	missing	feces
GCF_036505475.1	SAMD00562602	PRJDB14867	Complete Genome	MGI DNBSEQ-G400RS; ONT MinION Mk1c	The United Graduate School of Drug Discovery and Medical Information Sciences, Gifu University	2023-11-04	4	4977857	51	99.16	0.31	Escherichia coli	SOURCE_DATABASE_REFSEQ	2017	Viet Nam:Thai Binh	Homo sapiens	missing	feces
GCF_036506055.1	SAMD00562607	PRJDB14867	Complete Genome	MGI DNBSEQ-G400RS; ONT MinION Mk1c	The United Graduate School of Drug Discovery and Medical Information Sciences, Gifu University	2023-11-04	3	4926262	50.5	99.51	0.52	Escherichia coli	SOURCE_DATABASE_REFSEQ	2017	Viet Nam:Thai Binh	Homo sapiens	missing	feces
GCF_036506655.1	SAMD00562630	PRJDB14867	Complete Genome	MGI DNBSEQ-G400RS; ONT MinION Mk1c	The United Graduate School of Drug Discovery and Medical Information Sciences, Gifu University	2023-11-04	10	4972118	51	99.12	0.33	Escherichia coli	SOURCE_DATABASE_REFSEQ	2017	Viet Nam:Thai Binh	Homo sapiens	missing	feces
GCF_036506815.1	SAMD00562612	PRJDB14867	Complete Genome	MGI DNBSEQ-G400RS; ONT MinION Mk1c	The United Graduate School of Drug Discovery and Medical Information Sciences, Gifu University	2023-11-04	4	4981414	51	99.49	0.48	Escherichia coli	SOURCE_DATABASE_REFSEQ	2017	Viet Nam:Thai Binh	Homo sapiens	missing	feces
GCF_036506995.1	SAMD00562620	PRJDB14867	Complete Genome	MGI DNBSEQ-G400RS; ONT MinION Mk1c	The United Graduate School of Drug Discovery and Medical Information Sciences, Gifu University	2023-11-04	4	4816597	51	99.41	0.17	Escherichia coli	SOURCE_DATABASE_REFSEQ	2018	Viet Nam:Thai Binh	Homo sapiens	missing	feces
GCF_036507615.1	SAMD00562581	PRJDB14867	Complete Genome	MGI DNBSEQ-G400RS; ONT MinION Mk1c	The United Graduate School of Drug Discovery and Medical Information Sciences, Gifu University	2023-11-04	3	4812215	51	99.08	0.2	Escherichia coli	SOURCE_DATABASE_REFSEQ	2018	Viet Nam:Thai Binh	Homo sapiens	missing	feces
GCF_036507815.1	SAMD00562621	PRJDB14867	Complete Genome	MGI DNBSEQ-G400RS; ONT MinION Mk1c	The United Graduate School of Drug Discovery and Medical Information Sciences, Gifu University	2023-11-04	5	4833795	51	99.28	0.49	Escherichia coli	SOURCE_DATABASE_REFSEQ	2018	Viet Nam:Thai Binh	Homo sapiens	missing	feces
GCF_036508215.1	SAMD00562626	PRJDB14867	Complete Genome	MGI DNBSEQ-G400RS; ONT MinION Mk1c	The United Graduate School of Drug Discovery and Medical Information Sciences, Gifu University	2023-11-04	3	4888181	50.5	99.56	0.34	Escherichia coli	SOURCE_DATABASE_REFSEQ	2018	Viet Nam:Thai Binh	Homo sapiens	missing	feces
GCF_036508395.1	SAMD00562585	PRJDB14867	Complete Genome	MGI DNBSEQ-G400RS; ONT MinION Mk1c	The United Graduate School of Drug Discovery and Medical Information Sciences, Gifu University	2023-11-04	6	4877859	51	99.21	0.35	Escherichia coli	SOURCE_DATABASE_REFSEQ	2018	Viet Nam:Thai Binh	Homo sapiens	missing	feces
GCF_036718175.1	SAMN39998267	PRJNA812595	Complete Genome	Oxford Nanopore GridION; Illumina MiSeq	Utah Public Health Laboratory Infectious Disease submission group	2024-11-02	4	5140315	51	99.24	0.36	Escherichia coli	SOURCE_DATABASE_REFSEQ	2024-01-20	USA	Homo sapiens	missing	urine
GCF_036884355.1	SAMN33052317	PRJNA1074938	Complete Genome	Illumina NovaSeq; Oxford Nanopore MinION	University of Bern	2024-04-05	2	5132947	50.5	99.06	0.37	Escherichia coli	SOURCE_DATABASE_REFSEQ	2021	Switzerland	Homo sapiens		stool
GCF_036884365.1	SAMN33052316	PRJNA1074938	Complete Genome	Illumina NovaSeq; Oxford Nanopore MinION	University of Bern	2024-04-05	2	5097748	50.5	99.02	0.38	Escherichia coli	SOURCE_DATABASE_REFSEQ	2021	Switzerland	Homo sapiens		stool
GCF_036884395.1	SAMN33052313	PRJNA1074938	Complete Genome	Illumina NovaSeq; Oxford Nanopore MinION	University of Bern	2024-04-05	4	5051271	51	99.1	0.87	Escherichia coli	SOURCE_DATABASE_REFSEQ	2021	Switzerland	Homo sapiens		stool
GCF_036884405.1	SAMN33052312	PRJNA1074938	Complete Genome	Illumina NovaSeq; Oxford Nanopore MinION	University of Bern	2024-04-05	2	5449430	50.5	99.41	0.69	Escherichia coli	SOURCE_DATABASE_REFSEQ	2022	Switzerland	Homo sapiens		stool
GCF_036884415.1	SAMN33052311	PRJNA1074938	Complete Genome	Illumina NovaSeq; Oxford Nanopore MinION	University of Bern	2024-04-05	10	5417643	51	99.14	0.51	Escherichia coli	SOURCE_DATABASE_REFSEQ	2021	Switzerland	Homo sapiens		stool
GCF_036884425.1	SAMN33052310	PRJNA1074938	Complete Genome	Illumina NovaSeq; Oxford Nanopore MinION	University of Bern	2024-04-05	9	5523761	50.5	99.24	0.52	Escherichia coli	SOURCE_DATABASE_REFSEQ	2022	Switzerland	Homo sapiens		stool
GCF_036884445.1	SAMN33052308	PRJNA1074938	Complete Genome	Illumina NovaSeq; Oxford Nanopore MinION	University of Bern	2024-04-05	5	5056856	50.5	99.56	0.44	Escherichia coli	SOURCE_DATABASE_REFSEQ	2021	Switzerland	Homo sapiens		stool
GCF_036884495.1	SAMN33052305	PRJNA1074938	Complete Genome	Illumina NovaSeq; Oxford Nanopore MinION	University of Bern	2024-04-05	2	4624658	51	99.48	0.38	Escherichia coli	SOURCE_DATABASE_REFSEQ	2022	Switzerland	Homo sapiens		stool
GCF_036884535.1	SAMN33052303	PRJNA1074938	Complete Genome	Illumina NovaSeq; Oxford Nanopore MinION	University of Bern	2024-04-05	3	5367797	50.5	99.03	0.79	Escherichia coli	SOURCE_DATABASE_REFSEQ	2021	Switzerland	Homo sapiens		stool
GCF_036884615.1	SAMN33052301	PRJNA1074938	Complete Genome	Illumina NovaSeq; Oxford Nanopore MinION	University of Bern	2024-04-05	4	5359337	50.5	99.4	0.80	Escherichia coli	SOURCE_DATABASE_REFSEQ	2022	Switzerland	Homo sapiens		stool
GCF_036884645.1	SAMN33052297	PRJNA1074938	Complete Genome	Illumina NovaSeq; Oxford Nanopore MinION	University of Bern	2024-04-05	4	5236208	51	99.47	0.79	Escherichia coli	SOURCE_DATABASE_REFSEQ	2021	Switzerland	Homo sapiens		stool
GCF_036884755.1	SAMN33052296	PRJNA1074938	Complete Genome	Illumina NovaSeq; Oxford Nanopore MinION	University of Bern	2024-04-05	4	5236208	51	99.47	0.79	Escherichia coli	SOURCE_DATABASE_REFSEQ	2021	Switzerland	Homo sapiens		stool
GCF_036884785.1	SAMN33052293	PRJNA1074938	Complete Genome	Illumina NovaSeq; Oxford Nanopore MinION	University of Bern	2024-04-05	4	5469570	51	99.32	0.80	Escherichia coli	SOURCE_DATABASE_REFSEQ	2022	Switzerland	Homo sapiens		stool
GCF_036884805.1	SAMN39897630	PRJNA1074938	Complete Genome	Illumina NovaSeq; Oxford Nanopore MinION	University of Bern	2024-04-05	4	4999537	50.5	99.31	0.81	Escherichia coli	SOURCE_DATABASE_REFSEQ	2022	Switzerland	Homo sapiens		stool
GCF_037101265.1	SAMD00651223	PRJDB16825	Complete Genome	Nanopore MinION; Novaseq	Bacteriology, Graduate School of Medicine, Gunma University	2024-04-05	2	5186565	50.5	99.11	0.82	Escherichia coli	SOURCE_DATABASE_REFSEQ	2018	Japan:Gunma	Homo sapiens	GU2018_CL13
GCF_037225585.1	SAMN40123740	PRJNA1007270	Complete Genome	Illumina NextSeq and Oxford Nanopore GridION X5	The University of Texas Health Sciences Center	2024-04-05	3	5231652	51	99.02	0.91	Escherichia coli	SOURCE_DATABASE_REFSEQ	not collected	USA: Durham	Homo sapiens		bloodstream
GCF_037227975.1	SAMN40123739	PRJNA1007270	Complete Genome	Illumina NextSeq and Oxford Nanopore GridION X5	The University of Texas Health Sciences Center	2024-04-05	3	5261656	51	99.02	0.91	Escherichia coli	SOURCE_DATABASE_REFSEQ	not collected	USA: Durham	Homo sapiens		bloodstream
GCF_037231045.1	SAMN40123741	PRJNA1007270	Complete Genome	Illumina NextSeq and Oxford Nanopore GridION X5	The University of Texas Health Sciences Center	2024-04-05	3	5074077	50.5	99.08	0.86	Escherichia coli	SOURCE_DATABASE_REFSEQ	not collected	USA: Durham	Homo sapiens		bloodstream
GCF_037269235.1	SAMN40123742	PRJNA1007270	Complete Genome	Illumina NextSeq and Oxford Nanopore GridION X5	The University of Texas Health Sciences Center	2024-04-05	3	5097777	50.5	99.08	0.86	Escherichia coli	SOURCE_DATABASE_REFSEQ	not collected	USA: Durham	Homo sapiens		bloodstream
GCF_037273335.1	SAMN40123768	PRJNA1007270	Complete Genome	Illumina NextSeq and Oxford Nanopore GridION X5	The University of Texas Health Sciences Center	2024-04-05	9	5306548	50.5	99.12	0.75	Escherichia coli	SOURCE_DATABASE_REFSEQ	not collected	USA: Durham	Homo sapiens		bloodstream
GCF_037280675.1	SAMN40123769	PRJNA1007270	Complete Genome	Illumina NextSeq and Oxford Nanopore GridION X5	The University of Texas Health Sciences Center	2024-04-05	6	5152066	50.5	99.12	0.62	Escherichia coli	SOURCE_DATABASE_REFSEQ	not collected	USA: Durham	Homo sapiens		bloodstream
GCF_037286755.1	SAMN40123761	PRJNA1007270	Complete Genome	Illumina NextSeq and Oxford Nanopore GridION X5	The University of Texas Health Sciences Center	2024-04-05	2	5221429	51	99.02	0.59	Escherichia coli	SOURCE_DATABASE_REFSEQ	not collected	USA: Durham	Homo sapiens		bloodstream
GCF_037287395.1	SAMN40123756	PRJNA1007270	Complete Genome	Illumina NextSeq and Oxford Nanopore GridION X5	The University of Texas Health Sciences Center	2024-04-05	3	5394750	50.5	99.22	0.21	Escherichia coli	SOURCE_DATABASE_REFSEQ	not collected	USA: Durham	Homo sapiens		bloodstream
GCF_037287415.1	SAMN40123765	PRJNA1007270	Complete Genome	Illumina NextSeq and Oxford Nanopore GridION X5	The University of Texas Health Sciences Center	2024-04-05	1	5091280	50.5	99.08	0.74	Escherichia coli	SOURCE_DATABASE_REFSEQ	not collected	USA: Durham	Homo sapiens		bloodstream
GCF_037287435.1	SAMN40123760	PRJNA1007270	Complete Genome	Illumina NextSeq and Oxford Nanopore GridION X5	The University of Texas Health Sciences Center	2024-04-05	2	5221073	51	99.02	0.59	Escherichia coli	SOURCE_DATABASE_REFSEQ	not collected	USA: Durham	Homo sapiens		bloodstream
GCF_037287445.1	SAMN40123762	PRJNA1007270	Complete Genome	Illumina NextSeq and Oxford Nanopore GridION X5	The University of Texas Health Sciences Center	2024-04-05	2	5221328	51	99.02	0.59	Escherichia coli	SOURCE_DATABASE_REFSEQ	not collected	USA: Durham	Homo sapiens		bloodstream
GCF_037287455.1	SAMN40123763	PRJNA1007270	Complete Genome	Illumina NextSeq and Oxford Nanopore GridION X5	The University of Texas Health Sciences Center	2024-04-05	2	5178820	51	99.02	0.59	Escherichia coli	SOURCE_DATABASE_REFSEQ	not collected	USA: Durham	Homo sapiens		bloodstream
GCF_037287475.1	SAMN40123757	PRJNA1007270	Complete Genome	Illumina NextSeq and Oxford Nanopore GridION X5	The University of Texas Health Sciences Center	2024-04-05	3	5317857	50.5	99.24	0.21	Escherichia coli	SOURCE_DATABASE_REFSEQ	not collected	USA: Durham	Homo sapiens		bloodstream
GCF_037541525.1	SAMN40441605	PRJNA1087359	Complete Genome	Illumina NovaSeq; Oxford Nanopore MinION	Jeonbuk National University	2024-04-05	4	5623125	50.5	99.51	0.15	Escherichia coli	SOURCE_DATABASE_REFSEQ	2023-05-22	South Korea	Homo sapiens
GCF_037543765.1	SAMN40441603	PRJNA1087359	Complete Genome	Illumina NovaSeq; Oxford Nanopore MinION	Jeonbuk National University	2024-04-05	5	4857724	50.5	99.14	0.24	Escherichia coli	SOURCE_DATABASE_REFSEQ	2023-05-22	South Korea	Homo sapiens
GCF_037546845.1	SAMN40441595	PRJNA1087359	Complete Genome	Illumina NovaSeq; Oxford Nanopore MinION	Jeonbuk National University	2024-04-05	5	5027829	50.5	99.22	0.62	Escherichia coli	SOURCE_DATABASE_REFSEQ	2023-05-06	South Korea	Homo sapiens
GCF_037549885.1	SAMN40441593	PRJNA1087359	Complete Genome	Illumina NovaSeq; Oxford Nanopore MinION	Jeonbuk National University	2024-04-05	4	5344932	50.5	99.56	0.81	Escherichia coli	SOURCE_DATABASE_REFSEQ	2023-04-27	South Korea	Homo sapiens
GCF_037553545.1	SAMN40441590	PRJNA1087359	Complete Genome	Illumina NovaSeq; Oxford Nanopore MinION	Jeonbuk National University	2024-04-05	3	4810453	50.5	99.12	0.9	Escherichia coli	SOURCE_DATABASE_REFSEQ	2023-04-18	South Korea	Homo sapiens
GCF_037553955.1	SAMN40441589	PRJNA1087359	Complete Genome	Illumina NovaSeq; Oxford Nanopore MinION	Jeonbuk National University	2024-04-05	6	4806860	50.5	99.41	0.53	Escherichia coli	SOURCE_DATABASE_REFSEQ	2023-04-12	South Korea	Homo sapiens
GCF_037555585.1	SAMN40441588	PRJNA1087359	Complete Genome	Illumina NovaSeq; Oxford Nanopore MinION	Jeonbuk National University	2024-04-05	7	5035911	50.5	99.56	0.54	Escherichia coli	SOURCE_DATABASE_REFSEQ	2023-04-11	South Korea	Homo sapiens
GCF_037557155.1	SAMN40441587	PRJNA1087359	Complete Genome	Illumina NovaSeq; Oxford Nanopore MinION	Jeonbuk National University	2024-04-05	3	4896648	50.5	99.19	0.2	Escherichia coli	SOURCE_DATABASE_REFSEQ	2023-04-07	South Korea	Homo sapiens
GCF_037622475.1	SAMN40441552	PRJNA1087359	Complete Genome	Illumina NovaSeq; Oxford Nanopore MinION	Jeonbuk National University	2024-04-05	3	4913523	51	99.21	0.5	Escherichia coli	SOURCE_DATABASE_REFSEQ	2022-09-06	South Korea	Homo sapiens
GCF_037623895.1	SAMN40441548	PRJNA1087359	Complete Genome	Illumina NovaSeq; Oxford Nanopore MinION	Jeonbuk National University	2024-04-05	2	4795414	50.5	99.56	0.37	Escherichia coli	SOURCE_DATABASE_REFSEQ	2022-08-17	South Korea	Homo sapiens
GCF_037920625.1	SAMN40441547	PRJNA1087359	Complete Genome	Illumina NovaSeq; Oxford Nanopore MinION	Jeonbuk National University	2024-04-06	5	4902029	50.5	99.19	0.2	Escherichia coli	SOURCE_DATABASE_REFSEQ	2022-08-12	South Korea	Homo sapiens
GCF_040234295.1	SAMN41679878	PRJNA1120116	Complete Genome	Oxford Nanopore	Zhejiang Provincial People's Hospital	2024-06-20	4	5102805	51	99.52	0.56	Escherichia coli	SOURCE_DATABASE_REFSEQ	2018-06	China: Zhejiang	Homo sapiens		feces
GCF_040271735.2	SAMN41809038	PRJNA1021388	Complete Genome	Illumina HiSeq; Oxford Nanopore GridION	South China Agricultural University	2025-03-01	2	5339831	50.5	99.4	0.51	Escherichia coli	SOURCE_DATABASE_REFSEQ	2022	China: Guangzhou	Homo sapiens		not applicable
GCF_040272325.2	SAMN41809024	PRJNA1021388	Complete Genome	Illumina HiSeq; Oxford Nanopore GridION	South China Agricultural University	2025-03-01	2	5243172	51	99.09	0.63	Escherichia coli	SOURCE_DATABASE_REFSEQ	2022	China: Guangzhou	Homo sapiens		not applicable
GCF_040436685.1	SAMN41685787	PRJNA1120246	Complete Genome	Oxford Nanopore PromethION	shandong university	2024-07-02	3	5188093	50.5	99.28	0.64	Escherichia coli	SOURCE_DATABASE_REFSEQ	2023-09-24	China:Qingdao	Homo sapiens
GCF_040436705.1	SAMN41685789	PRJNA1120246	Complete Genome	Oxford Nanopore PromethION	shandong university	2024-07-02	3	4870008	51	99.12	0.34	Escherichia coli	SOURCE_DATABASE_REFSEQ	2023-08-03	China:Qingdao	Homo sapiens
GCF_040438625.1	SAMN41685808	PRJNA1120246	Complete Genome	Oxford Nanopore PromethION	shandong university	2024-07-02	4	5202681	50.5	99.28	0.78	Escherichia coli	SOURCE_DATABASE_REFSEQ	2023-11-13	China:Qingdao	Homo sapiens
GCF_040571355.1	SAMN41046618	PRJNA1103183	Complete Genome	Oxford Nanopore PromethION	University of Texas at San Antonio	2024-07-10	2	5893015	50.5	99.1	0.87	Escherichia coli	SOURCE_DATABASE_REFSEQ	NA	USA	Homo sapiens		NA
GCF_040571365.1	SAMN41046619	PRJNA1103183	Complete Genome	Oxford Nanopore PromethION	University of Texas at San Antonio	2024-07-10	2	5692598	50.5	99.05	0.83	Escherichia coli	SOURCE_DATABASE_REFSEQ	NA	USA	Homo sapiens		NA
GCF_040735505.1	SAMN38049409	PRJNA1034027	Complete Genome	Illumina MiSeq; Oxford Nanopore MinION	Nottingham Trent University	2024-07-17	2	4846350	50.5	99.24	0.18	Escherichia coli	SOURCE_DATABASE_REFSEQ	2020	United Kingdom: Nottingham	Homo sapiens		catheter
GCF_040735635.1	SAMN38049403	PRJNA1034027	Complete Genome	Illumina NovaSeq; Oxford Nanopore MinION	Nottingham Trent University	2024-07-17	3	5249404	51	99.02	0.75	Escherichia coli	SOURCE_DATABASE_REFSEQ	2005	United Kingdom: Manchester	Homo sapiens		missing
GCF_040783495.1	SAMN41506266	PRJNA1115063	Complete Genome	DNBseq sequencer; Nanopore MinION	University of Galway	2024-07-20	3	5202337	50.5	99.02	0.22	Escherichia coli	SOURCE_DATABASE_REFSEQ	2023-11-13	Ireland: Galway	Homo sapiens		Unstimulated saliva
GCF_041003625.1	SAMN42440411	PRJNA1135755	Complete Genome	Oxford Nanopore	Second Affliated Hospital of Kunming Medical University	2024-08-03	5	5261289	50.5	99.56	0.29	Escherichia coli	SOURCE_DATABASE_REFSEQ	2021-09	China:Kunming	Homo sapiens	missing	rectal wipes
GCF_041004245.1	SAMN42440399	PRJNA1135755	Complete Genome	Oxford Nanopore	Second Affliated Hospital of Kunming Medical University	2024-08-03	8	5183026	50.5	99.35	0.39	Escherichia coli	SOURCE_DATABASE_REFSEQ	2020-01	China:Kunming	Homo sapiens	missing	perianal swab
GCF_041004315.1	SAMN42440396	PRJNA1135755	Complete Genome	Oxford Nanopore	Second Affliated Hospital of Kunming Medical University	2024-08-03	9	5077075	50.5	99.3	0.35	Escherichia coli	SOURCE_DATABASE_REFSEQ	2019-12	China:Kunming	Homo sapiens	missing	urine
GCF_041005895.1	SAMN42440388	PRJNA1135755	Complete Genome	Oxford Nanopore	Second Affliated Hospital of Kunming Medical University	2024-08-03	3	5335382	50.5	99.45	0.66	Escherichia coli	SOURCE_DATABASE_REFSEQ	2016-08	China:Kunming	Homo sapiens	China:Kunming	secretion
GCF_041006255.1	SAMN40029558	PRJNA1079037	Complete Genome	Oxford Nanopore	wenzhou medical university	2024-08-03	3	5020460	50.5	99.24	0.67	Escherichia coli	SOURCE_DATABASE_REFSEQ	2018-04-25	China:Zhejiang, Wenzhou	Homo sapiens		ascites
GCF_041251595.1	SAMN41858630	PRJNA1124524	Complete Genome	Oxford Nanopore PromethION	Justus Liebig University Giessen	2024-08-14	4	5545516	50.5	99.45	0.68	Escherichia coli	SOURCE_DATABASE_REFSEQ	not applicable	not applicable	Homo sapiens	not applicable	urine
GCF_041257715.1	SAMN41858628	PRJNA1124524	Complete Genome	Oxford Nanopore PromethION	Justus Liebig University Giessen	2024-08-14	5	5155846	50.5	99.27	0.58	Escherichia coli	SOURCE_DATABASE_REFSEQ	not applicable	not applicable	Homo sapiens	not applicable	urine
GCF_041260295.1	SAMN41858627	PRJNA1124524	Complete Genome	Oxford Nanopore PromethION	Justus Liebig University Giessen	2024-08-14	3	5204875	50.5	99.08	0.56	Escherichia coli	SOURCE_DATABASE_REFSEQ	not applicable	not applicable	Homo sapiens	not applicable	clinical sample
GCF_041262755.1	SAMN41858625	PRJNA1124524	Complete Genome	Oxford Nanopore PromethION	Justus Liebig University Giessen	2024-08-14	1	5236915	50.5	99.23	0.44	Escherichia coli	SOURCE_DATABASE_REFSEQ	not applicable	not applicable	Homo sapiens	not applicable	urine
GCF_041344925.1	SAMN43063601	PRJNA1145368	Complete Genome	Oxford Nanopore MinION	National Yang Ming Chiao Tung University	2024-08-21	5	5442154	51	99.15	0.45	Escherichia coli	SOURCE_DATABASE_REFSEQ	2019	Taiwan	Homo sapiens		sputum
GCF_044094645.1	SAMN44381029	PRJNA1176130	Complete Genome	Oxford Nanopore MinION; Complete Genomics	Skolkovo Institute of Science and Technology	2024-10-31	2	5060722	50.5	99.46	0.53	Escherichia coli	SOURCE_DATABASE_REFSEQ	2020	Germany:Herdecke	Homo sapiens		stool
GCF_044161095.1	SAMN44248932	PRJNA1171620	Complete Genome	Illumina NovaSeq; Oxford Nanopore GridION	Nottingham Trent University	2024-11-02	2	5190960	50.5	99.14	0.54	Escherichia coli	SOURCE_DATABASE_REFSEQ	2021	United Kingdom	Homo sapiens
GCF_044161125.1	SAMN44248931	PRJNA1171620	Complete Genome	Illumina NovaSeq; Oxford Nanopore GridION	Nottingham Trent University	2024-11-02	3	5267566	50.5	99.14	0.55	Escherichia coli	SOURCE_DATABASE_REFSEQ	2013	United Kingdom	Homo sapiens
GCF_045037395.1	SAMN44530462	PRJNA1180919	Complete Genome	Oxford Nanopore MinION	Leibniz Institute of Photonic Technology	2024-11-23	3	5028152	51	99.48	0.4	Escherichia coli	SOURCE_DATABASE_REFSEQ	2020/2023	Egypt: Alexandria	Homo sapiens	NA	urine
GCF_045037435.1	SAMN44530463	PRJNA1180919	Complete Genome	Oxford Nanopore MinION	Leibniz Institute of Photonic Technology	2024-11-23	2	5035789	51	99.3	0.34	Escherichia coli	SOURCE_DATABASE_REFSEQ	2020/2023	Egypt: Alexandria	Homo sapiens	NA	urine
GCF_045037465.1	SAMN44530431	PRJNA1180919	Complete Genome	Oxford Nanopore MinION	Leibniz Institute of Photonic Technology	2024-11-23	3	5447143	50.5	99.47	0.44	Escherichia coli	SOURCE_DATABASE_REFSEQ	2020/2023	Egypt: Alexandria	Homo sapiens	NA	urine
GCF_045037485.1	SAMN44530433	PRJNA1180919	Complete Genome	Oxford Nanopore MinION	Leibniz Institute of Photonic Technology	2024-11-23	3	5025573	51	99.35	0.34	Escherichia coli	SOURCE_DATABASE_REFSEQ	2020/2023	Egypt: Alexandria	Homo sapiens	NA	urine
GCF_045037535.1	SAMN44530423	PRJNA1180919	Complete Genome	Oxford Nanopore MinION	Leibniz Institute of Photonic Technology	2024-11-23	4	5378590	50.5	99.36	0.73	Escherichia coli	SOURCE_DATABASE_REFSEQ	2020/2023	Egypt: Alexandria	Homo sapiens	NA	swab
GCF_045037545.1	SAMN44530424	PRJNA1180919	Complete Genome	Oxford Nanopore MinION	Leibniz Institute of Photonic Technology	2024-11-23	3	5026876	51	99.03	0.34	Escherichia coli	SOURCE_DATABASE_REFSEQ	2020/2023	Egypt: Alexandria	Homo sapiens	NA	urine
GCF_045037565.1	SAMN44530453	PRJNA1180919	Complete Genome	Oxford Nanopore MinION	Leibniz Institute of Photonic Technology	2024-11-23	3	5322473	50.5	99.42	0.84	Escherichia coli	SOURCE_DATABASE_REFSEQ	2020/2023	Egypt: Alexandria	Homo sapiens	NA	urine
GCF_045037575.1	SAMN44530452	PRJNA1180919	Complete Genome	Oxford Nanopore MinION	Leibniz Institute of Photonic Technology	2024-11-23	3	5036696	51	99.35	0.34	Escherichia coli	SOURCE_DATABASE_REFSEQ	2020/2023	Egypt: Alexandria	Homo sapiens	NA	urine
GCF_045037605.1	SAMN44530440	PRJNA1180919	Complete Genome	Oxford Nanopore MinION	Leibniz Institute of Photonic Technology	2024-11-23	5	5062412	51	99.16	0.4	Escherichia coli	SOURCE_DATABASE_REFSEQ	2020/2023	Egypt: Alexandria	Homo sapiens	NA	aspirate
GCF_045037625.1	SAMN44530439	PRJNA1180919	Complete Genome	Oxford Nanopore MinION	Leibniz Institute of Photonic Technology	2024-11-23	3	5026872	51	99.35	0.34	Escherichia coli	SOURCE_DATABASE_REFSEQ	2020/2023	Egypt: Alexandria	Homo sapiens	NA	swab
GCF_045037685.1	SAMN44530437	PRJNA1180919	Complete Genome	Oxford Nanopore MinION	Leibniz Institute of Photonic Technology	2024-11-23	3	5457301	50.5	99.31	0.61	Escherichia coli	SOURCE_DATABASE_REFSEQ	2020/2023	Egypt: Alexandria	Homo sapiens	NA	urine
GCF_045037695.1	SAMN44530441	PRJNA1180919	Complete Genome	Oxford Nanopore MinION	Leibniz Institute of Photonic Technology	2024-11-23	3	4919359	50.5	99.35	0.36	Escherichia coli	SOURCE_DATABASE_REFSEQ	2020/2023	Egypt: Alexandria	Homo sapiens	NA	swab
GCF_045037705.1	SAMN44530438	PRJNA1180919	Complete Genome	Oxford Nanopore MinION	Leibniz Institute of Photonic Technology	2024-11-23	4	5461908	50.5	99.39	0.37	Escherichia coli	SOURCE_DATABASE_REFSEQ	2020/2023	Egypt: Alexandria	Homo sapiens	NA	pus
GCF_045037745.1	SAMN44530432	PRJNA1180919	Complete Genome	Oxford Nanopore MinION	Leibniz Institute of Photonic Technology	2024-11-23	4	5437025	50.5	99.42	0.8	Escherichia coli	SOURCE_DATABASE_REFSEQ	2020/2023	Egypt: Alexandria	Homo sapiens	NA	aspirate
GCF_045037825.1	SAMN44530457	PRJNA1180919	Complete Genome	Oxford Nanopore MinION	Leibniz Institute of Photonic Technology	2024-11-23	5	5445748	50.5	99.39	0.87	Escherichia coli	SOURCE_DATABASE_REFSEQ	2020/2023	Egypt: Alexandria	Homo sapiens	NA	urine
GCF_045277255.1	SAMN33321545	PRJNA935549	Complete Genome	DNBseq; Oxford Nanopore MinION	University of Galway	2024-11-26	5	5144235	50.5	99.12	0.8	Escherichia coli	SOURCE_DATABASE_REFSEQ	2022-05-05	Ireland: Galway	Homo sapiens		Unstimulated saliva
GCF_045344485.1	SAMN40441549	PRJNA1087359	Complete Genome	Illumina NovaSeq; Oxford Nanopore MinION	Jeonbuk National University	2024-11-27	2	5130650	50.5	99.56	0.15	Escherichia coli	SOURCE_DATABASE_REFSEQ	2022-08-22	South Korea	Homo sapiens
GCF_045344495.1	SAMN40441551	PRJNA1087359	Complete Genome	Illumina NovaSeq; Oxford Nanopore MinION	Jeonbuk National University	2024-11-27	5	4921957	50.5	99.5	0.24	Escherichia coli	SOURCE_DATABASE_REFSEQ	2022-08-30	South Korea	Homo sapiens
GCF_045344505.1	SAMN40441553	PRJNA1087359	Complete Genome	Illumina NovaSeq; Oxford Nanopore MinION	Jeonbuk National University	2024-11-27	3	5001178	50.5	99.19	0.2	Escherichia coli	SOURCE_DATABASE_REFSEQ	2022-09-08	South Korea	Homo sapiens
GCF_045344995.1	SAMN40441602	PRJNA1087359	Complete Genome	Illumina NovaSeq; Oxford Nanopore MinION	Jeonbuk National University	2024-11-27	3	4955836	50.5	99.54	0.53	Escherichia coli	SOURCE_DATABASE_REFSEQ	2023-05-20	South Korea	Homo sapiens
GCF_045347625.1	SAMN40557194	PRJNA812595	Complete Genome	Oxford Nanopore GridION	Utah Public Health Laboratory Infectious Disease submission group	2024-11-27	2	5551584	50.5	99.38	0.15	Escherichia coli	SOURCE_DATABASE_REFSEQ	2023-08-02	USA	Homo sapiens	missing	stool
GCF_046250115.1	SAMN44693653	PRJNA1187380	Complete Genome	Oxford Nanopore; Illumina	University of Bern	2024-12-24	4	5291905	50.5	99.48	0.16	Escherichia coli	SOURCE_DATABASE_REFSEQ	2020	Switzerland	Homo sapiens
GCF_046603975.1	SAMN45063045	PRJNA1067813	Complete Genome	Oxford Nanopore PromethION	Washington University in St. Louis	2025-01-13	1	5093233	50.5	99.24	0.17	Escherichia coli	SOURCE_DATABASE_REFSEQ	NOT PROVIDED	USA: St. Louis	Homo sapiens	missing	stool
GCF_047038235.1	SAMN44486323	PRJNA1179319	Complete Genome	Illumina MiSeq/Oxfort Nanopore	Universite Laval	2025-01-25	1	4654366	51	99.53	0.21	Escherichia coli	SOURCE_DATABASE_REFSEQ	1922	USA	Homo sapiens
GCF_047118475.1	SAMN35977201	PRJNA987331	Complete Genome	Illumina; Oxford Nanopore	The Affiliated Wenling Hospital	2025-01-25	4	5023916	50.5	99.56	0.22	Escherichia coli	SOURCE_DATABASE_REFSEQ	2021	China: Wenling	Homo sapiens	missing	missing
GCF_047222285.1	SAMN46287130	PRJNA1187380	Complete Genome	Oxford Nanopore MinION; Illumina NovaSeq	University of Bern	2025-01-28	3	5032483	51	99.49	0.34	Escherichia coli	SOURCE_DATABASE_REFSEQ	2020	Switzerland	Homo sapiens		Carriage
GCF_047782865.1	SAMN46721676	PRJNA1162300	Complete Genome	Illumina MiSeq; Nanopore	University of Copenhagen	2025-02-17	2	5041509	51	99.56	0.37	Escherichia coli	SOURCE_DATABASE_REFSEQ	2021	Denmark	Homo sapiens
GCF_048320145.1	SAMN46188675	PRJNA1208604	Complete Genome	Oxford Nanopore	Zhengzhou University	2025-03-06	7	5019376	50.5	99.37	0.43	Escherichia coli	SOURCE_DATABASE_REFSEQ	2022	China: Henan	Homo sapiens		perianal swab
GCF_048405895.1	SAMN45771182	PRJNA1197062	Complete Genome	Oxford Nanopore MinION	National Yang Ming Chiao Tung University	2025-03-07	6	5221435	50.5	99.01	0.96	Escherichia coli	SOURCE_DATABASE_REFSEQ	2020-10-21	Taiwan	Homo sapiens		sputum
GCF_048541625.1	SAMN47210858	PRJNA1231413	Complete Genome	Oxford Nanopore; Illumina NovaSeq	Sir Run Run Shaw Hospital, School of Medicine, Zhejiang University	2025-03-13	11	5197172	50.5	99.2	0.58	Escherichia coli	SOURCE_DATABASE_REFSEQ	2019	China: Zhejiang	Homo sapiens	missing	urine
GCF_048572575.1	SAMN33912521	PRJNA894544	Complete Genome	Illumina NovaSeq and Oxford Nanopore MiniION	University of Georgia	2025-03-16	1	5074575	50.5	99.01	0.59	Escherichia coli	SOURCE_DATABASE_REFSEQ	2021-06-28	USA: Georgia, Athens	Homo sapiens		stool
GCF_048572625.1	SAMN33912509	PRJNA894544	Complete Genome	Illumina NovaSeq and Oxford Nanopore MiniION	University of Georgia	2025-03-16	1	5203150	50.5	99.48	0.60	Escherichia coli	SOURCE_DATABASE_REFSEQ	2021-11-01	USA: Georgia, Athens	Homo sapiens		stool
GCF_048572635.1	SAMN33912506	PRJNA894544	Complete Genome	Illumina NovaSeq and Oxford Nanopore MiniION	University of Georgia	2025-03-16	3	4880542	50.5	99.56	0.3	Escherichia coli	SOURCE_DATABASE_REFSEQ	2021-09-20	USA: Georgia, Athens	Homo sapiens		stool
GCF_048585475.1	SAMN47255920	PRJNA1232972	Complete Genome	Oxford Nanopore MinION	Kyoto University Graduate School of Medicine	2025-03-17	9	5385187	51	99.02	0.66	Escherichia coli	SOURCE_DATABASE_REFSEQ	2015	USA	Homo sapiens		missing
GCF_048585485.1	SAMN47255922	PRJNA1232972	Complete Genome	Oxford Nanopore MinION	Kyoto University Graduate School of Medicine	2025-03-17	6	5191658	51	99.02	0.51	Escherichia coli	SOURCE_DATABASE_REFSEQ	2015	Israel	Homo sapiens		missing
GCF_048585575.1	SAMN47255933	PRJNA1232972	Complete Genome	Oxford Nanopore MinION	Kyoto University Graduate School of Medicine	2025-03-17	2	5316929	51	99.02	0.51	Escherichia coli	SOURCE_DATABASE_REFSEQ	2015	Italy	Homo sapiens		missing
GCF_048585585.1	SAMN47255937	PRJNA1232972	Complete Genome	Oxford Nanopore MinION	Kyoto University Graduate School of Medicine	2025-03-17	6	5258859	51	99.02	0.96	Escherichia coli	SOURCE_DATABASE_REFSEQ	2012	Turkey	Homo sapiens		missing
GCF_048585625.1	SAMN47255944	PRJNA1232972	Complete Genome	Oxford Nanopore PromethION	Kyoto University Graduate School of Medicine	2025-03-17	6	5206862	51	99.02	0.51	Escherichia coli	SOURCE_DATABASE_REFSEQ	2015	Israel	Homo sapiens		missing
GCF_048585645.1	SAMN47255946	PRJNA1232972	Complete Genome	Oxford Nanopore PromethION	Kyoto University Graduate School of Medicine	2025-03-17	5	5354040	51	99.02	0.52	Escherichia coli	SOURCE_DATABASE_REFSEQ	2015	Russia	Homo sapiens		missing
GCF_048585655.1	SAMN47255949	PRJNA1232972	Complete Genome	Oxford Nanopore MinION	Kyoto University Graduate School of Medicine	2025-03-17	2	5315758	51	99.02	0.51	Escherichia coli	SOURCE_DATABASE_REFSEQ	2016	Italy	Homo sapiens		missing
GCF_048585665.1	SAMN47255950	PRJNA1232972	Complete Genome	Oxford Nanopore MinION	Kyoto University Graduate School of Medicine	2025-03-17	3	5321881	51	99.02	0.51	Escherichia coli	SOURCE_DATABASE_REFSEQ	2016	Italy	Homo sapiens		missing
GCF_048585675.1	SAMN47255941	PRJNA1232972	Complete Genome	Oxford Nanopore MinION	Kyoto University Graduate School of Medicine	2025-03-17	5	5116923	51	99.02	0.51	Escherichia coli	SOURCE_DATABASE_REFSEQ	2014	China	Homo sapiens		missing
GCF_048585695.1	SAMN47255951	PRJNA1232972	Complete Genome	Oxford Nanopore MinION	Kyoto University Graduate School of Medicine	2025-03-17	4	5168140	51	99.02	0.64	Escherichia coli	SOURCE_DATABASE_REFSEQ	2017	Philippines	Homo sapiens		missing
GCF_048585725.1	SAMN47255953	PRJNA1232972	Complete Genome	Oxford Nanopore MinION	Kyoto University Graduate School of Medicine	2025-03-17	4	5355486	50.5	99.02	0.65	Escherichia coli	SOURCE_DATABASE_REFSEQ	2019	Canada	Homo sapiens		missing
GCF_049076305.1	SAMN47255929	PRJNA1232972	Complete Genome	Oxford Nanopore MinION	Kyoto University Graduate School of Medicine	2025-04-03	3	5406554	50.5	99.02	0.51	Escherichia coli	SOURCE_DATABASE_REFSEQ	2015	Egypt	Homo sapiens		missing
GCF_049076315.1	SAMN47255932	PRJNA1232972	Complete Genome	Oxford Nanopore MinION	Kyoto University Graduate School of Medicine	2025-04-02	2	5317540	51	99.02	0.51	Escherichia coli	SOURCE_DATABASE_REFSEQ	2015	Italy	Homo sapiens		missing
GCF_049942835.1	SAMN48048693	PRJNA1252359	Complete Genome	Illumina MiniSeq; Oxford Nanopore MinION	Japan Institute for Health Security	2025-05-13	2	4851663	51	99.48	0.77	Escherichia coli	SOURCE_DATABASE_REFSEQ	2009	Japan:Hiroshima	Homo sapiens		urine
GCF_050389795.1	SAMN15205406	PRJNA637928	Complete Genome	Oxford Nanopore PromethION; Illumina NextSeq	The University of Queensland	2025-05-19	4	5004384	50.5	99.05	0.43	Escherichia coli	SOURCE_DATABASE_REFSEQ	2002	New Zealand	Homo sapiens		missing
GCF_051122395.1	SAMN43033423	PRJNA1144367	Complete Genome	Oxford Nanopore; Illumina NextSeq	College de France	2025-06-28	2	5090506	51	99.38	0.33	Escherichia coli	SOURCE_DATABASE_REFSEQ	2016-05	France	Homo sapiens		biopsy
GCF_051136165.1	SAMN48700596	PRJNA1266646	Complete Genome	Oxford Nanopore; Illumina NextSeq	Hadeer Aly Ibrahim Aly Morgaan	2025-06-30	4	4963327	50.5	99.35	0.43	Escherichia coli	SOURCE_DATABASE_REFSEQ	2023-10-19	Egypt: Alexandria	Homo sapiens	missing	urine
GCF_051136185.1	SAMN48718394	PRJNA1266646	Complete Genome	Oxford Nanopore; Illumina NextSeq	Hadeer Aly Ibrahim Aly Morgaan	2025-06-30	8	5115143	50.5	99.35	0.54	Escherichia coli	SOURCE_DATABASE_REFSEQ	2023-11-21	Egypt: Alexandria	Homo sapiens	missing	urine
GCF_051166445.1	SAMN48693609	PRJNA1266833	Complete Genome	Oxford Nanopore PromethION	Yunnan University	2025-07-02	2	4964086	50.5	99.56	0.23	Escherichia coli	SOURCE_DATABASE_REFSEQ	2024	Myanmar	Homo sapiens		feces
GCF_051200775.1	SAMN48941797	PRJNA1273337	Complete Genome	Oxford Nanopore	shandong university	2025-07-04	1	4864107	51	99.37	0.24	Escherichia coli	SOURCE_DATABASE_REFSEQ	2023-06-05	China:Qingdao	Homo sapiens		perianal skin
GCF_051225595.1	SAMN49649093	PRJNA1282396	Complete Genome	Illumina HiSeq; Oxford Nanopore	Shandong University	2025-07-08	9	5409298	50.5	99.02	0.25	Escherichia coli	SOURCE_DATABASE_REFSEQ	2024-01-13	China: Jinan	Homo sapiens		urine
GCF_051549655.1	SAMN46544988	PRJNA1219142	Complete Genome	Illumina MiSeq; Oxford Nanopore MinION	University of Galway	2025-07-31	9	5569735	50.5	99.5	0.26	Escherichia coli	SOURCE_DATABASE_REFSEQ	2022-11	Ireland	Homo sapiens		missing
GCF_051549665.1	SAMN46544987	PRJNA1219142	Complete Genome	Illumina MiSeq; Oxford Nanopore MinION	University of Galway	2025-07-31	5	5225776	51	99.29	0.59	Escherichia coli	SOURCE_DATABASE_REFSEQ	2019-10	Ireland	Homo sapiens		missing
GCF_051558905.1	SAMN49815514	PRJNA1287288	Complete Genome	Oxford Nanopore MinION	Monash University	2025-07-31	2	5377209	50.5	99.02	0.76	Escherichia coli	SOURCE_DATABASE_REFSEQ	2020-05-13	Australia:Melbourne	Homo sapiens		blood
GCF_051559745.1	SAMN49815522	PRJNA1287288	Complete Genome	Oxford Nanopore MinION	Monash University	2025-07-31	3	5188393	51	99.02	0.64	Escherichia coli	SOURCE_DATABASE_REFSEQ	2021-03-22	Australia:Melbourne	Homo sapiens		blood
GCF_051559755.1	SAMN49815527	PRJNA1287288	Complete Genome	Oxford Nanopore MinION	Monash University	2025-07-31	2	5238109	50.5	99.1	0.41	Escherichia coli	SOURCE_DATABASE_REFSEQ	2021-07-21	Australia:Melbourne	Homo sapiens		blood
GCF_051560165.1	SAMN49815530	PRJNA1287288	Complete Genome	Oxford Nanopore MinION	Monash University	2025-07-31	2	5118113	50.5	99.06	0.56	Escherichia coli	SOURCE_DATABASE_REFSEQ	2021-09-05	Australia:Melbourne	Homo sapiens		blood
GCF_051561195.1	SAMN49815538	PRJNA1287288	Complete Genome	Oxford Nanopore MinION	Monash University	2025-07-31	3	5355728	50.5	99.41	0.57	Escherichia coli	SOURCE_DATABASE_REFSEQ	2020-12-10	Australia:Melbourne	Homo sapiens		urine
GCF_051561535.1	SAMN49815543	PRJNA1287288	Complete Genome	Oxford Nanopore MinION	Monash University	2025-07-31	2	5231112	50.5	99.16	0.58	Escherichia coli	SOURCE_DATABASE_REFSEQ	2020-04-01	Australia:Melbourne	Homo sapiens		other
GCF_051562015.1	SAMN49815513	PRJNA1287288	Complete Genome	Oxford Nanopore MinION	Monash University	2025-07-31	1	5038433	50.5	99.21	0.26	Escherichia coli	SOURCE_DATABASE_REFSEQ	2019-11-01	Australia:Melbourne	Homo sapiens		blood
GCF_051562535.1	SAMN49815524	PRJNA1287288	Complete Genome	Oxford Nanopore MinION	Monash University	2025-07-31	1	5054865	50.5	99.13	0.21	Escherichia coli	SOURCE_DATABASE_REFSEQ	2021-05-10	Australia:Melbourne	Homo sapiens		blood
GCF_051562965.1	SAMN49815525	PRJNA1287288	Complete Genome	Oxford Nanopore MinION	Monash University	2025-07-31	1	5015760	50.5	99.22	0.21	Escherichia coli	SOURCE_DATABASE_REFSEQ	2021-06-03	Australia:Melbourne	Homo sapiens		blood
GCF_051563765.1	SAMN49815537	PRJNA1287288	Complete Genome	Oxford Nanopore MinION	Monash University	2025-07-31	1	5197952	50.5	99.1	0.58	Escherichia coli	SOURCE_DATABASE_REFSEQ	2019-11-24	Australia:Melbourne	Homo sapiens		other
GCF_051604815.1	SAMN48185775	PRJNA1097666	Complete Genome	Oxford Nanopore GridION; Illumina NextSeq	Institute of Environmental Science and Research	2025-08-01	2	5015862	51	99.56	0.81	Escherichia coli	SOURCE_DATABASE_REFSEQ	2024	New Zealand	Homo sapiens		Screen: rectum
GCF_051604825.1	SAMN48185776	PRJNA1097666	Complete Genome	Oxford Nanopore GridION; Illumina NextSeq	Institute of Environmental Science and Research	2025-08-01	6	4905705	50.5	99.13	0.46	Escherichia coli	SOURCE_DATABASE_REFSEQ	2024	New Zealand	Homo sapiens		Screen: rectum
GCF_051605625.1	SAMN48185773	PRJNA1097666	Complete Genome	Oxford Nanopore GridION; Illumina NextSeq	Institute of Environmental Science and Research	2025-08-01	6	4915721	50.5	99.13	0.46	Escherichia coli	SOURCE_DATABASE_REFSEQ	2023	New Zealand	Homo sapiens		Screen: rectum
GCF_051607245.1	SAMN48185769	PRJNA1097666	Complete Genome	Oxford Nanopore GridION; Illumina NextSeq	Institute of Environmental Science and Research	2025-08-01	9	5045069	51	99.13	0.82	Escherichia coli	SOURCE_DATABASE_REFSEQ	2023	New Zealand	Homo sapiens		Screen: rectum
GCF_051608105.1	SAMN48185767	PRJNA1097666	Complete Genome	Oxford Nanopore GridION; Illumina NextSeq	Institute of Environmental Science and Research	2025-08-01	2	5068212	50.5	99.15	0.68	Escherichia coli	SOURCE_DATABASE_REFSEQ	2023	New Zealand	Homo sapiens		Screen: rectum
GCF_051609005.1	SAMN48185765	PRJNA1097666	Complete Genome	Oxford Nanopore GridION; Illumina NextSeq	Institute of Environmental Science and Research	2025-08-01	6	5432844	50.5	99.52	0.69	Escherichia coli	SOURCE_DATABASE_REFSEQ	2023	New Zealand	Homo sapiens		urine
GCF_051609665.1	SAMN48185763	PRJNA1097666	Complete Genome	Oxford Nanopore GridION; Illumina NextSeq	Institute of Environmental Science and Research	2025-08-01	5	5011803	51	99.07	0.7	Escherichia coli	SOURCE_DATABASE_REFSEQ	2022	New Zealand	Homo sapiens		Screen: rectum
GCF_051610515.1	SAMN48185762	PRJNA1097666	Complete Genome	Oxford Nanopore GridION; Illumina NextSeq	Institute of Environmental Science and Research	2025-08-01	3	5396903	50.5	99.48	0.63	Escherichia coli	SOURCE_DATABASE_REFSEQ	2022	New Zealand	Homo sapiens		Screen: rectum
GCF_051611295.1	SAMN48185759	PRJNA1097666	Complete Genome	Oxford Nanopore GridION; Illumina NextSeq	Institute of Environmental Science and Research	2025-08-01	10	5460562	50.5	99.3	0.64	Escherichia coli	SOURCE_DATABASE_REFSEQ	2022	New Zealand	Homo sapiens		Screen: groin
GCF_051611345.1	SAMN48185758	PRJNA1097666	Complete Genome	Oxford Nanopore GridION; Illumina NextSeq	Institute of Environmental Science and Research	2025-08-01	5	5217034	50.5	99.02	0.65	Escherichia coli	SOURCE_DATABASE_REFSEQ	2020	New Zealand	Homo sapiens		Screen: rectum
GCF_051612765.1	SAMN48185752	PRJNA1097666	Complete Genome	Oxford Nanopore GridION; Illumina NextSeq	Institute of Environmental Science and Research	2025-08-01	9	5343107	50.5	99	0.66	Escherichia coli	SOURCE_DATABASE_REFSEQ	2020	New Zealand	Homo sapiens		feces
GCF_051616425.1	SAMN50013769	PRJNA1293136	Complete Genome	Illumina; Oxford Nanopore	Sanmen People's Hospital	2025-08-01	4	4639505	51	99.51	0.27	Escherichia coli	SOURCE_DATABASE_REFSEQ	2023	China:Zhejiang	Homo sapiens		feces
GCF_051617905.1	SAMN49815539	PRJNA1287288	Complete Genome	Oxford Nanopore MinION	Monash University	2025-08-01	4	5371063	50.5	99.12	0.28	Escherichia coli	SOURCE_DATABASE_REFSEQ	2019-12-24	Australia:Melbourne	Homo sapiens		respiratory
GCF_051618695.1	SAMN49815541	PRJNA1287288	Complete Genome	Oxford Nanopore MinION	Monash University	2025-08-01	4	5106277	51	99.56	0.49	Escherichia coli	SOURCE_DATABASE_REFSEQ	2019-12-09	Australia:Melbourne	Homo sapiens		urine
GCF_051618705.1	SAMN49815542	PRJNA1287288	Complete Genome	Oxford Nanopore MinION	Monash University	2025-08-01	4	5106426	51	99.56	0.49	Escherichia coli	SOURCE_DATABASE_REFSEQ	2019-12-17	Australia:Melbourne	Homo sapiens		respiratory
GCF_051619495.1	SAMN49815506	PRJNA1287288	Complete Genome	Oxford Nanopore MinION	Monash University	2025-08-01	5	5489484	50.5	99.02	0.54	Escherichia coli	SOURCE_DATABASE_REFSEQ	2019-02-15	Australia:Melbourne	Homo sapiens		blood
GCF_051991435.1	SAMN48111086		Complete Genome	Illumina NovaSeq and Oxford Nanopore	University of Maryland School of Medicine, Institute for Genome Sciences	2025-08-15	5	5178254	50.5	99.47	0.2	Escherichia coli	SOURCE_DATABASE_REFSEQ	2009	Bangladesh	Homo sapiens		stool
GCF_052122835.1	SAMN50489730	PRJNA1302151	Complete Genome	Oxford Nanopore MinION	national health research institutes	2025-08-19	10	5885802	50.5	99.44	0.3	Escherichia coli	SOURCE_DATABASE_REFSEQ	2020-07-03	Taiwan	Homo sapiens	not applicable	urine
GCF_052122955.1	SAMN50489733	PRJNA1302151	Complete Genome	Oxford Nanopore MinION	national health research institutes	2025-08-19	8	5230845	51	99.27	0.78	Escherichia coli	SOURCE_DATABASE_REFSEQ	2020-07-11	Taiwan	Homo sapiens	not applicable	blood
GCF_052122995.1	SAMN50489737	PRJNA1302151	Complete Genome	Oxford Nanopore MinION	national health research institutes	2025-08-19	9	5802629	50.5	99.42	0.64	Escherichia coli	SOURCE_DATABASE_REFSEQ	2022-07-02	Taiwan	Homo sapiens	not applicable	blood
GCF_052127855.1	SAMN50489723	PRJNA1302151	Complete Genome	Oxford Nanopore MinION	national health research institutes	2025-08-19	5	5157232	51	99.37	0.54	Escherichia coli	SOURCE_DATABASE_REFSEQ	2020-07-02	Taiwan	Homo sapiens	not applicable	blood
GCF_052402365.1	SAMN41036405		Complete Genome	Oxford Nanopore GridION; Illumina NextSeq	Health & Environment, Institute of Environmental Science and Research	2025-09-05	9	5018993	50.5	99.09	0.55	Escherichia coli	SOURCE_DATABASE_REFSEQ	2019	New Zealand	Homo sapiens		Screen: rectum
GCF_052882235.1	SAMN48463385	PRJNA1262528	Complete Genome	Oxford Nanopore	Max Planck Institute of Biochemistry	2025-09-27	4	5296100	50.5	99.56	0.15	Escherichia coli	SOURCE_DATABASE_REFSEQ	2024-05	Israel: Jerusalem	Homo sapiens		not applicable
GCF_052882255.1	SAMN48463384	PRJNA1262528	Complete Genome	Oxford Nanopore	Max Planck Institute of Biochemistry	2025-09-27	2	5089100	50.5	99.25	0.16	Escherichia coli	SOURCE_DATABASE_REFSEQ	2024-04	Israel: Jerusalem	Homo sapiens		not applicable
GCF_052882295.1	SAMN48463383	PRJNA1262528	Complete Genome	Oxford Nanopore	Max Planck Institute of Biochemistry	2025-09-27	3	5470956	50	99.16	0.17	Escherichia coli	SOURCE_DATABASE_REFSEQ	2024-04	Israel: Jerusalem	Homo sapiens		not applicable
GCF_052882435.1	SAMN48463382	PRJNA1262528	Complete Genome	Oxford Nanopore	Max Planck Institute of Biochemistry	2025-09-27	4	5629797	50.5	99.52	0.18	Escherichia coli	SOURCE_DATABASE_REFSEQ	2024-05	Israel: Jerusalem	Homo sapiens		not applicable
GCF_052907575.1	SAMN51205882	PRJNA1321367	Complete Genome	Illumina Hiseq400 and Oxford Nanopore	University of Maryland School of Medicine, Institute for Genome Sciences	2025-09-29	4	5304698	50.5	99.02	0.55	Escherichia coli	SOURCE_DATABASE_REFSEQ	2008	Pakistan	Homo sapiens		stool
GCF_052907635.1	SAMN51205877	PRJNA1321367	Complete Genome	Illumina Hiseq400 and Oxford Nanopore	University of Maryland School of Medicine, Institute for Genome Sciences	2025-09-29	3	5417921	50.5	99.17	0.38	Escherichia coli	SOURCE_DATABASE_REFSEQ	2008	Kenya	Homo sapiens		stool
GCF_052907865.1	SAMN51205870	PRJNA1321367	Complete Genome	Illumina Hiseq400 and Oxford Nanopore	University of Maryland School of Medicine, Institute for Genome Sciences	2025-09-29	1	5080988	50.5	99.24	0.21	Escherichia coli	SOURCE_DATABASE_REFSEQ	2008	Mozambique	Homo sapiens		stool
GCF_052907885.1	SAMN51205869	PRJNA1321367	Complete Genome	Illumina Hiseq400 and Oxford Nanopore	University of Maryland School of Medicine, Institute for Genome Sciences	2025-09-29	8	5242659	50.5	99.5	0.76	Escherichia coli	SOURCE_DATABASE_REFSEQ	2008	Mali	Homo sapiens		stool
GCF_052907905.1	SAMN51205868	PRJNA1321367	Complete Genome	Illumina Hiseq400 and Oxford Nanopore	University of Maryland School of Medicine, Institute for Genome Sciences	2025-09-29	5	5035080	51	99.48	0.81	Escherichia coli	SOURCE_DATABASE_REFSEQ	2008	Mali	Homo sapiens		stool
GCF_052907925.1	SAMN51205867	PRJNA1321367	Complete Genome	Illumina Hiseq400 and Oxford Nanopore	University of Maryland School of Medicine, Institute for Genome Sciences	2025-09-29	2	4825512	50.5	99.2	0.92	Escherichia coli	SOURCE_DATABASE_REFSEQ	2008	Mali	Homo sapiens		stool
GCF_052908005.1	SAMN51205863	PRJNA1321367	Complete Genome	Illumina Hiseq400 and Oxford Nanopore	University of Maryland School of Medicine, Institute for Genome Sciences	2025-09-29	2	4946088	50.5	99.45	0.15	Escherichia coli	SOURCE_DATABASE_REFSEQ	2008	Gambia	Homo sapiens		stool
GCF_052908095.1	SAMN51250225	PRJNA1322554	Complete Genome	Illumina Hiseq400 and Oxford Nanopore	University of Maryland School of Medicine, Institute for Genome Sciences	2025-09-29	7	5323749	50	99.47	0.16	Escherichia coli	SOURCE_DATABASE_REFSEQ	2008	Kenya	Homo sapiens		stool
GCF_052908145.1	SAMN51250223	PRJNA1322554	Complete Genome	Illumina Hiseq400 and Oxford Nanopore	University of Maryland School of Medicine, Institute for Genome Sciences	2025-09-29	7	5205800	50.5	99.44	0.17	Escherichia coli	SOURCE_DATABASE_REFSEQ	2008	Mozambique	Homo sapiens		stool
GCF_052908155.1	SAMN51250222	PRJNA1322554	Complete Genome	Illumina Hiseq400 and Oxford Nanopore	University of Maryland School of Medicine, Institute for Genome Sciences	2025-09-29	9	5408625	50.5	99.11	0.44	Escherichia coli	SOURCE_DATABASE_REFSEQ	2007	Mozambique	Homo sapiens		stool
GCF_052908275.1	SAMN51250221	PRJNA1322554	Complete Genome	Illumina Hiseq400 and Oxford Nanopore	University of Maryland School of Medicine, Institute for Genome Sciences	2025-09-29	6	5280152	50.5	99.32	0.59	Escherichia coli	SOURCE_DATABASE_REFSEQ	2009	Mali	Homo sapiens		stool
GCF_052908285.1	SAMN51250220	PRJNA1322554	Complete Genome	Illumina Hiseq400 and Oxford Nanopore	University of Maryland School of Medicine, Institute for Genome Sciences	2025-09-29	7	5339051	50.5	99.14	0.16	Escherichia coli	SOURCE_DATABASE_REFSEQ	2008	Mali	Homo sapiens		stool
GCF_052938815.1	SAMN51205876	PRJNA1321367	Complete Genome	Illumina Hiseq400 and Oxford Nanopore	University of Maryland School of Medicine, Institute for Genome Sciences	2025-10-01	7	5412210	50.5	99.41	0.72	Escherichia coli	SOURCE_DATABASE_REFSEQ	2008	Kenya	Homo sapiens		stool
GCF_052938825.1	SAMN51205878	PRJNA1321367	Complete Genome	Illumina Hiseq400 and Oxford Nanopore	University of Maryland School of Medicine, Institute for Genome Sciences	2025-10-01	5	5331963	50.5	99.17	0.74	Escherichia coli	SOURCE_DATABASE_REFSEQ	2007	India	Homo sapiens		stool
GCF_052938855.1	SAMN51205875	PRJNA1321367	Complete Genome	Illumina Hiseq400 and Oxford Nanopore	University of Maryland School of Medicine, Institute for Genome Sciences	2025-10-01	3	4979024	51	99.54	0.39	Escherichia coli	SOURCE_DATABASE_REFSEQ	2008	Kenya	Homo sapiens		stool
GCF_052976625.1	SAMN52020114	PRJNA1335781	Complete Genome	Illumina NovaSeq; Oxford Nanopore MinION	Liverpool School of Tropical Medicine	2025-10-04	2	5444173	50.5	99.1	0.87	Escherichia coli	SOURCE_DATABASE_REFSEQ	2022-10-24	Tanzania: Haydom	Homo sapiens		neonate feces; 6 month
GCF_053165375.1	SAMN41988840		Complete Genome	Illumina NovaSeq; Oxford Nanopore PromethION	Mahidol University	2025-11-19	9	5604640	50.5	99.33	0.88	Escherichia coli	SOURCE_DATABASE_REFSEQ	2017/2021	Thailand: Bangkok	Homo sapiens		body fluid
GCF_053238165.1	SAMN49646430		Complete Genome	Illumina HiSeq; Oxford Nanopore	Shandong University	2025-11-20	1	5033892	51	99.52	0.69	Escherichia coli	SOURCE_DATABASE_REFSEQ	2024-01-11	China: Jinan	Homo sapiens		urine
GCF_053238175.1	SAMN49647243		Complete Genome	Illumina HiSeq; Oxford Nanopore	Shandong University	2025-11-20	1	5107937	50.5	99.02	0.51	Escherichia coli	SOURCE_DATABASE_REFSEQ	2024-02-02	China: Jinan	Homo sapiens		urine
GCF_053238185.1	SAMN49648847		Complete Genome	Illumina HiSeq; Oxford Nanopore	Shandong University	2025-11-20	1	5107499	50.5	99.02	0.51	Escherichia coli	SOURCE_DATABASE_REFSEQ	2024-02-02	China: Jinan	Homo sapiens		urine
GCF_053238195.1	SAMN49648872		Complete Genome	Illumina HiSeq; Oxford Nanopore	Shandong University	2025-11-20	1	5107498	50.5	99.02	0.51	Escherichia coli	SOURCE_DATABASE_REFSEQ	2024-01-29	China: Jinan	Homo sapiens		urine
GCF_053309395.1	SAMN50191066	PRJNA1335811	Complete Genome	Oxford Nanopore MinION; Illumina HiSeq	Sao Paulo State University	2025-11-03	3	4806335	50.5	99.02	0.28	Escherichia coli	SOURCE_DATABASE_REFSEQ	2010	Brazil	Homo sapiens		feces
GCF_053698915.1	SAMN51335572	PRJNA1328436	Complete Genome	Oxford Nanopore GridION; Illumina NextSeq	New Zealand Institute for Public Health and Forensic Science	2025-11-25	5	5565508	50.5	99.35	0.68	Escherichia coli	SOURCE_DATABASE_REFSEQ	2020	New Zealand	Homo sapiens		Midstream urine
GCF_053699075.1	SAMN51335567	PRJNA1328436	Complete Genome	Oxford Nanopore GridION; Illumina NextSeq	New Zealand Institute for Public Health and Forensic Science	2025-11-25	3	4988978	50.5	99.05	0.38	Escherichia coli	SOURCE_DATABASE_REFSEQ	2020	New Zealand	Homo sapiens		Midstream urine
GCF_053699415.1	SAMN51335558	PRJNA1328436	Complete Genome	Oxford Nanopore GridION; Illumina NextSeq	New Zealand Institute for Public Health and Forensic Science	2025-11-25	3	5150844	50.5	99.1	0.72	Escherichia coli	SOURCE_DATABASE_REFSEQ	2019	New Zealand	Homo sapiens		Screen
GCF_053699495.1	SAMN51335557	PRJNA1328436	Complete Genome	Oxford Nanopore GridION; Illumina NextSeq	New Zealand Institute for Public Health and Forensic Science	2025-11-25	3	5214925	50.5	99.06	0.21	Escherichia coli	SOURCE_DATABASE_REFSEQ	2019	New Zealand	Homo sapiens		Midstream urine
GCF_053699655.1	SAMN51335553	PRJNA1328436	Complete Genome	Oxford Nanopore GridION; Illumina NextSeq	New Zealand Institute for Public Health and Forensic Science	2025-11-25	5	5221399	50.5	99.48	0.62	Escherichia coli	SOURCE_DATABASE_REFSEQ	2018	New Zealand	Homo sapiens		missing
GCF_900618295.1	SAMEA4916090	PRJEB28660	Complete Genome	Hybrid: Illumina + ONT	BIOZENTRUM, UNIVERSITY OF BASEL	2018-11-28	1	5009390	51	99.27	0.66	Escherichia coli	SOURCE_DATABASE_REFSEQ	2016	Switzerland	Homo sapiens	ecoli019	hospital
GCF_905231995.2	SAMEA7962779	PRJEB42440	Complete Genome	Illumina, ONT	CNAG-CRG	2022-05-22	5	5166274	50.5	99.56	0.67	Escherichia coli	SOURCE_DATABASE_REFSEQ	2016	Spain	Homo sapiens	162	Hospital Universitario Gregorio Maranon (Madrid)
GCF_905329835.2	SAMEA8065719	PRJEB42440	Complete Genome	Illumina, ONT	CNAG-CRG	2022-05-24	3	4936725	50.5	99.54	0.32	Escherichia coli	SOURCE_DATABASE_REFSEQ	2018	Spain	Homo sapiens	362	Hospital Universitario La Paz (Madrid)
GCF_905330145.2	SAMEA8065704	PRJEB42440	Complete Genome	Illumina, ONT	CNAG-CRG	2022-05-24	3	4853197	50.5	99.28	0.36	Escherichia coli	SOURCE_DATABASE_REFSEQ	2018	Spain	Homo sapiens	410	Hospital Clinic (Barcelona)
GCF_905330295.2	SAMEA8065718	PRJEB42440	Complete Genome	Illumina, ONT	CNAG-CRG	2022-05-24	5	5022800	51	99.34	0.39	Escherichia coli	SOURCE_DATABASE_REFSEQ	2018	Spain	Homo sapiens	602	Hospital Universitario La Paz (Madrid)
GCF_905330895.2	SAMEA8065784	PRJEB42440	Complete Genome	Illumina, ONT	CNAG-CRG	2022-06-24	7	5350711	50.5	99.02	0.7	Escherichia coli	SOURCE_DATABASE_REFSEQ	2018	Spain	Homo sapiens	131	Hospital Universitario Central de Asturias (Oviedo)
GCF_905330955.2	SAMEA8065790	PRJEB42440	Complete Genome	Illumina, ONT	CNAG-CRG	2022-06-24	10	5684770	50.5	99.27	0.8	Escherichia coli	SOURCE_DATABASE_REFSEQ	2018	Spain	Homo sapiens	68	Hospital de Guadalajara (Guadalajara)
GCF_905332355.1	SAMEA8065684	PRJEB42440	Complete Genome	Illumina, ONT	CNAG-CRG	2021-10-25	1	5184627	50.5	99.21	0.49	Escherichia coli	SOURCE_DATABASE_REFSEQ	2018	Spain	Homo sapiens	127	Hospital Universitari Germans Trias i Pujol (Badalona)
GCF_964341145.1	SAMEA116133961	PRJEB80458	Complete Genome	Oxford Nanopore	UK Health Security Agency	2025-03-15	1	5136344	50.5	99.38	0.54	Escherichia coli	SOURCE_DATABASE_REFSEQ	2022	United Kingdom	Homo sapiens	1697008	Rectal swab
GCF_977064575.1	SAMEA120421550		Complete Genome	Illumina MiSeq, Oxford Nanopore GridION	NRC-ARGNB-CHU-UCL-Namur, Rue Docteur Gaston Therasse 1, 5530 Yvoir, Belgium	2025-11-28	2	5361850	51	99.02	0.59	Escherichia coli	SOURCE_DATABASE_REFSEQ	2012	Belgium	Homo sapiens	not applicable	urine
GCA_037542475.1	SAMN40441604	PRJNA1087359	Complete Genome	Illumina NovaSeq; Oxford Nanopore MinION	Jeonbuk National University	2024-03-25	3	4856223	50.5	99.24	0.19	Escherichia coli	SOURCE_DATABASE_GENBANK	2023-05-22	South Korea	Homo sapiens
GCA_053850575.1	SAMN50743355	PRJNA1307276	Complete Genome	Oxford Nanopore	UKM Medical Molecular Biology Institute (UMBI)	2025-12-07	5	5345233	50.5	99.07	0.76	Escherichia coli	SOURCE_DATABASE_GENBANK	2024-03-06	Malaysia: Klang Valley, Selangor	Homo sapiens		Rectal swab
GCF_005014075.1	SAMN08768110	PRJNA287560	Complete Genome	Illumina MiSeq;Oxford Nanopore MinION	Food and Water Safety Consortium	2019-05-01	4	5442997	50.5	99.25	0.77	Escherichia coli O104:H4	SOURCE_DATABASE_REFSEQ	2011	Germany	Homo sapiens		Clinical: Human (Homo sapiens)
GCF_005037795.1	SAMN08768108	PRJNA287560	Complete Genome	Illumina MiSeq;Oxford Nanopore MinION	Food and Water Safety Consortium	2019-05-03	2	5470829	50.5	99.29	0.21	Escherichia coli O103:H2	SOURCE_DATABASE_REFSEQ	2004	Canada:Manitoba,Winnipeg	Homo sapiens		Clinical: Human (Homo sapiens)
GCF_021398935.1	SAMN21159024	PRJNA759208	Complete Genome	Oxford Nanopore GridION	University of North Carolina at Chapel Hill	2022-01-10	1	4772884	50.5	99.18	0.25	Escherichia coli LF82	SOURCE_DATABASE_REFSEQ	missing	USA: Chapel Hill, North Carolina	Homo sapiens		stool
GCF_021559835.1	SAMN15325684	PRJNA640588	Complete Genome	Illumina MiSeq, Oxford Nanopore Minion and PacBio RSII	University of Muenster	2022-01-24	3	5064093	50.5	99.24	0.24	Escherichia coli Nissle 1917	SOURCE_DATABASE_REFSEQ	1917	Germany	Homo sapiens		feces
GCF_005014055.1	SAMN08768111	PRJNA287560	Complete Genome	Illumina MiSeq;Oxford Nanopore MinION	Food and Water Safety Consortium	2019-05-01	4	5131000	51	99.38	0.6	Escherichia coli O113:H21	SOURCE_DATABASE_REFSEQ	1991	Canada	Homo sapiens		Clinical: Human (Homo sapiens)
GCF_005037715.1	SAMN08768107	PRJNA287560	Complete Genome	Illumina MiSeq;Oxford Nanopore MinION	Food and Water Safety Consortium	2019-05-03	2	5479551	50.5	99.23	0.34	Escherichia coli O121:H19	SOURCE_DATABASE_REFSEQ	2003	Canada:Alberta	Homo sapiens		Clinical: Human (Homo sapiens)
GCF_017570645.1	SAMN17831483	PRJNA700422	Complete Genome	Illumina MiSeq; Oxford Nanopore MinION	Medical University of Bialystok	2021-03-23	5	5402822	50.5	99.37	0.45	Escherichia coli O126:H45	SOURCE_DATABASE_REFSEQ	2018-03-13	Poland: Bialystok	Homo sapiens
GCF_025946545.1	SAMN30931041	PRJNA882345	Complete Genome	Oxford Nanopore MinION; BGISEQ-500	Roskilde University	2022-11-01	5	4998472	51	99.34	0.46	Escherichia coli O125ac:K+:H10	SOURCE_DATABASE_REFSEQ	2007	Denmark:Copenhagen	Homo sapiens		feces
GCF_005037735.1	SAMN08768105	PRJNA287560	Complete Genome	Illumina MiSeq;Oxford Nanopore MinION	Food and Water Safety Consortium	2019-05-03	3	5505679	50.5	99.51	0.15	Escherichia coli O157:H7	SOURCE_DATABASE_REFSEQ	1987	Canada:Ontario,Toronto	Homo sapiens		Clinical: Human (Homo sapiens)
GCF_009650175.1	SAMN10574722	PRJNA541972	Complete Genome	Illumina MiSeq; Oxford Nanopore GridION	FDA Center for Food Safety and Applied Nutrition	2019-11-12	3	5438085	50.5	99.03	0.15	Escherichia coli O157:H7	SOURCE_DATABASE_REFSEQ	1987	USA:CA	Homo sapiens		feces
GCF_029590495.1	SAMN15296135	PRJNA639799	Complete Genome	Illumina MiSeq; Oxford Nanopore GridION	Food and Drug Administration-College Park	2023-04-05	3	5549910	50.5	99.51	0.15	Escherichia coli O157:H7 str. EDL933	SOURCE_DATABASE_REFSEQ	missing	missing	Homo sapiens	missing	missing
GCF_029962285.1	SAMN34435701	PRJNA963085	Complete Genome	Oxford Nanopore	East China University of Science and Technology	2023-05-10	4	5774699	50.5	99.51	0.15	Escherichia coli O157:H7 str. EDL933	SOURCE_DATABASE_REFSEQ	2018-02-28	China	Homo sapiens	missing	feces
GCF_021398485.1	SAMN21159018	PRJNA759208	Complete Genome	Oxford Nanopore GridION	University of North Carolina at Chapel Hill	2022-01-10	1	5124020	50.5	99.18	0.58	Escherichia coli O25:H1	SOURCE_DATABASE_REFSEQ	missing	USA: Chapel Hill, North Carolina	Homo sapiens		stool
GCF_021398955.1	SAMN21159021	PRJNA759208	Complete Genome	Oxford Nanopore GridION	University of North Carolina at Chapel Hill	2022-01-10	1	5015239	50.5	99.13	0.62	Escherichia coli O16:H6	SOURCE_DATABASE_REFSEQ	missing	USA: Chapel Hill, North Carolina	Homo sapiens		stool
GCF_024917455.1	SAMN28174053	PRJNA836696	Complete Genome	Oxford Nanopore GridION	University of Texas MD Anderson Cancer Center	2022-09-04	4	5331778	51	99.02	0.64	Escherichia coli O25b:H4-ST131	SOURCE_DATABASE_REFSEQ	2019-01-10	USA: Houston	Homo sapiens	missing	blood
GCF_024917975.1	SAMN28173988	PRJNA836696	Complete Genome	Oxford Nanopore GridION	University of Texas MD Anderson Cancer Center	2022-09-04	5	5494413	50.5	99	0.75	Escherichia coli O25b:H4-ST131	SOURCE_DATABASE_REFSEQ	2019-05-06	USA: Houston	Homo sapiens	missing	blood
GCF_024918235.1	SAMN28174028	PRJNA836696	Complete Genome	Oxford Nanopore GridION	University of Texas MD Anderson Cancer Center	2022-09-04	4	5212621	51	99.02	0.86	Escherichia coli O25b:H4-ST131	SOURCE_DATABASE_REFSEQ	2017-02-03	USA: Houston	Homo sapiens	3310	blood
GCF_005037725.1	SAMN08768102	PRJNA287560	Complete Genome	Illumina MiSeq;Oxford Nanopore MinION	Food and Water Safety Consortium	2019-05-03	4	5803315	50.5	99.25	0.71	Escherichia coli O26:H11	SOURCE_DATABASE_REFSEQ	2002	Canada:British Columbia,Vancouver	Homo sapiens		Clinical: Human (Homo sapiens)
GCF_005037775.1	SAMN08768109	PRJNA287560	Complete Genome	Illumina MiSeq;Oxford Nanopore MinION	Food and Water Safety Consortium	2019-05-03	2	5093580	51	99.2	0.55	Escherichia coli O91:H21	SOURCE_DATABASE_REFSEQ	1989	Germany	Homo sapiens		Clinical: Human (Homo sapiens)
GCF_005037845.1	SAMN08768104	PRJNA287560	Complete Genome	Illumina MiSeq;Oxford Nanopore MinION	Food and Water Safety Consortium	2019-05-03	3	5680623	50.5	99.41	0.18	Escherichia coli O45:H2	SOURCE_DATABASE_REFSEQ	2005	Canada:Nova Scotia,Halifax	Homo sapiens		Clinical: Human (Homo sapiens)
GCF_016803935.1	SAMN13782172	PRJNA593384	Complete Genome	Oxford Nanopore MiniION; Illumina MiSeq	Norwegian University of Life Sciences	2021-02-03	2	4926859	50.5	99.21	0.51	Escherichia coli O84:H7	SOURCE_DATABASE_REFSEQ	2002	Norway: Trondelag	Homo sapiens		feces
GCF_017570585.1	SAMN17831486	PRJNA700422	Complete Genome	Illumina MiSeq; Oxford Nanopore MinION	Medical University of Bialystok	2021-03-23	10	5032262	50.5	99.24	0.45	Escherichia coli O7:H4	SOURCE_DATABASE_REFSEQ	2016-07-21	Poland: Bialystok	Homo sapiens
GCF_024599975.1	SAMN30077658	PRJNA864658	Complete Genome	Illumina iSeq; Oxford Nanopore MinION	Policlinico Sant'Orsola-Malpighi	2022-08-09	2	5229956	50.5	99.56	0.46	Escherichia coli O7:H15	SOURCE_DATABASE_REFSEQ	2020-09-30	Italy: Bologna	Homo sapiens		blood
GCF_025946565.1	SAMN30931623	PRJNA882345	Complete Genome	Oxford Nanopore MinION; BGISEQ-500	Roskilde University	2022-11-01	2	5254143	50.5	99.23	0.21	Escherichia coli O6:K2:H1	SOURCE_DATABASE_REFSEQ	2007	Denmark:Copenhagen	Homo sapiens		feces
